# Supplementary material for: Abundance and distribution patterns of cetaceans and their overlap with vessel traffic in the Humboldt Current Ecosystem, Chile
Source: Sci Rep. 2022 Jun 23;12:10639. doi: 10.1038/s41598-022-14465-7 (PMC9226171; doi:10.1038/s41598-022-14465-7)
Supplement: Supplementary file 1 — Supplementary Information 1. [file 41598_2022_14465_MOESM1_ESM.csv]

date	c_id	L	tid	x_c	y_c	lon_c	lat_c	nBp	nLo	nPm	nBm	nDsp	chl	logchl	s.logchl	sst	s.sst	ssta	s.ssta	depth	s.depth	tg	s.tg	curl10m	s.curl10m	chlLT	s.chlLT	chlLTSD	s.chlLTSD	sstLT	s.sstLT	sstLTSD	s.sstLTSD	jd	s.jd	e_ss	e_vis	e_ws	e_wh	e_ss_bin	e_ws_bin	e_wh_bin
2017-09-20 07:41:00	CRC_06	2266.36447148108	CRC_06_1_1.1	986922.191280046	7957459.99104311	-70.3934721667546	-18.417222528787	0	0	0	0	0	7.3576846296137	1.99574529487978	2.14125024202247	15.7780862068966	-0.732912783375785	-1.00024999678135	-1.12281113447034	-55	0.987460519859718	0.0590053656284376	-0.571104595246655	-0.00783193577080965	1.16648008344755	2.34501065569507	2.29345860638567	6.03658924119825	2.34073225129607	19.2078342437744	0.713803840888717	2.06830668449402	-0.296214902711437	263	0.631808544674756	1	7	3	3	0	0	0
2017-09-20 09:37:00	CRC_06	7428.15476829874	CRC_06_1_2.1	980078.165952648	7957401.42089636	-70.4580552136565	-18.419308889999	0	0	0	0	1	6.83280888630284	1.92173584618502	1.92754412138623	15.8222727272727	-0.71561888989317	-1.016999989748	-1.14176345849871	-90.6938775510204	0.970621779775352	0.0786426998122516	-0.482195562925774	-0.00783193577080965	1.16648008344755	2.01497102315608	1.92997806194375	4.51425105531685	1.52469415225743	19.3495101928711	0.774331330382924	2.0934739112854	-0.245921031270615	263	0.631808544674756	1	7	2	3	0	0	0
2017-09-20 11:25:00	CRC_06	8132.57601122564	CRC_06_1_3.1	971026.116071885	7958458.78613226	-70.543748279709	-18.4118092392845	0	0	0	0	1	5.0386393306156	1.61713607154951	1.19703786272208	15.8966115702479	-0.686523862244663	-1.02325001358986	-1.14883525114196	-242.530612244898	0.89899214785558	0.108453158420516	-0.347227190788629	-0.107594162225723	0.576019159613305	1.72438877328099	1.60995287715847	3.94739038474335	1.22083269208737	19.5388870239258	0.855237823158812	2.13054776191711	-0.171833111574746	263	0.631808544674756	1	6	3	3	0	0	0
2017-09-20 12:27:00	CRC_06	8089.34020074206	CRC_06_1_4.1	961750.036715814	7958160.85032905	-70.6312490273708	-18.416531618152	0	0	0	0	0	3.65858064095179	1.2970752691796	0.635139179887111	16.0232314049587	-0.636966895195968	-1.05375000834465	-1.18334546166011	-469.30612244898	0.792009826633469	0.136059968571262	-0.222235949462593	-0.107594162225723	0.576019159613305	1.02882493094696	0.843911774274193	1.82234466383905	0.0817176869330451	19.7907562255859	0.962842611089264	2.20781779289246	-0.0174176475144118	263	0.631808544674756	1	6	4	3	0	0	0
2017-09-20 14:20:00	CRC_06	6830.22147659792	CRC_06_1_5.1	951227.050821136	7959182.59132872	-70.7308314944201	-18.409585678233	0	0	0	0	0	1.59645116577546	0.467783144402619	-0.204468472030221	16.1771570247934	-0.576722882972127	-1.03899997472763	-1.16665605664986	-806.061224489796	0.633144160463017	0.153472448511322	-0.14340005823182	-0.107594162225723	0.576019159613305	0.825004312467332	0.619439250160858	1.5964558559639	-0.0393683339538413	20.0991821289062	1.09460982875737	2.32011103630066	0.206987766497249	263	0.631808544674756	1	6	5	3	0	1	0
2017-09-20 15:07:00	CRC_06	8236.21447857212	CRC_06_1_6.1	942595.399132054	7958659.77398555	-70.812221159819	-18.4161150730389	0	0	0	0	0	0.647158934838242	-0.435163365748077	-0.590978160483421	16.323479338843	-0.519454682358796	-0.969999998807907	-1.088583790937	-965.183673469388	0.55807746152774	0.161030357421324	-0.109181240073116	-0.107594162225723	0.576019159613305	0.446706200173108	0.202810487244598	1.17426369339936	-0.265681312872322	20.3253917694092	1.19125221390694	2.41809272766113	0.402793153784721	263	0.631808544674756	2	6	5	3	1	1	0
2017-09-20 16:08:00	CRC_06	7960.41428362019	CRC_06_1_7.1	932967.472315277	7959527.20043676	-70.9033311597595	-18.4102811085022	0	0	0	0	0	0.621327909330527	-0.475896302061064	-0.601495408277134	16.4599008264463	-0.466061505994824	-0.876750007271767	-0.983073056768036	-1061.40816326531	0.512683145062453	0.158916293735304	-0.118752771261075	-0.107594162225723	0.576019159613305	0.319565323219563	0.0627871972524834	1.18871066534586	-0.257937120659696	20.5445861816406	1.28489751904246	2.52048516273499	0.607412916176709	263	0.631808544674756	2	6	5	3	1	1	0
2017-09-20 17:07:00	CRC_06	7644.5218105365	CRC_06_1_8.1	924308.596596357	7958997.0657938	-70.9849993060823	-18.4168090083163	0	0	0	0	0	0.673814184361636	-0.394800896937648	-0.580125325230827	16.5939504132231	-0.413596653470241	-0.809749990701675	-0.907263710073311	-1112.55102040816	0.488556282483028	0.15243104066722	-0.148115085373682	-0.107594162225723	0.576019159613305	0.393439803325488	0.144146929847912	2.36891594835705	0.37470317211874	20.6942481994629	1.34883685574129	2.57962894439697	0.725605110179209	263	0.631808544674756	3	6	6	4	1	1	1
2017-09-20 19:13:00	CRC_06	6444.13121046842	CRC_06_1_9.1	913705.065519253	7958890.51242121	-71.0851381690662	-18.4198635155969	0	0	0	0	0	0.612062755227089	-0.490920460506069	-0.605267768051379	16.7451074380165	-0.354436224821962	-0.724250003695488	-0.81052197045649	-920.775510204082	0.579027203336534	0.145294586873734	-0.180425743991719	-0.107594162225723	0.576019159613305	0.216297412970782	-0.050944223279783	1.66451644571643	-0.00288495936848503	20.8548011779785	1.41742908174949	2.6431086063385	0.852462073135799	263	0.631808544674756	3	6	6	4	1	1	1
2017-09-21 07:43:00	CRC_06	9284.25293821068	CRC_06_2_1.1	887176.659236182	7950452.7034329	-71.3341655153461	-18.5009772995537	0	0	0	0	0	0.641207126680857	-0.44440274370954	-0.593401472759318	17.2680495867769	-0.149765077574898	-0.220000002533197	-0.239971915160061	-1600.97959183673	0.258138005502396	0.0503144867841235	-0.610452992581711	-0.137330606579781	0.400018592777739	-0.286452165016699	-0.604634363215471	0.496557338517026	-0.628960780387213	21.1709995269775	1.55251688154294	2.77250599861145	1.11104820444457	264	0.641165025365776	2	7	3	4	1	0	1
2017-09-21 08:49:00	CRC_06	9584.19639535764	CRC_06_2_2.1	896583.302741874	7949920.31216268	-71.2451368549325	-18.5040330080235	0	0	0	0	0	0.606887819590392	-0.499411316220801	-0.607374772296774	17.2362066115702	-0.162227905982905	-0.250999994575977	-0.275047863862944	-1276.73469387755	0.411101929150424	0.0566267012774987	-0.581874119443706	-0.137330606579781	0.400018592777739	-0.322274478906683	-0.644086334652152	0.495156520854163	-0.629711678310752	21.1237010955811	1.53230981515171	2.76039409637451	1.08684393040763	264	0.641165025365776	2	7	4	4	1	0	1
2017-09-21 09:42:00	CRC_06	9205.19098771258	CRC_06_2_3.1	905811.763440895	7949972.31154528	-71.1579152094012	-18.5018104861364	0	0	0	0	0	0.54756736010313	-0.60226979270748	-0.631527432108059	17.2040826446281	-0.174800710037333	-0.307750001549721	-0.339259504006344	-1046.77551020408	0.519586162009563	0.0633331323335276	-0.551510410707227	-0.137330606579781	0.400018592777739	-0.0868123555994224	-0.384766264160123	1.01733338869961	-0.349802639339997	21.0540370941162	1.5025476209072	2.73667693138123	1.039447844339	264	0.641165025365776	2	7	3	4	1	0	1
2017-09-21 10:33:00	CRC_06	9464.28048495695	CRC_06_2_4.1	914963.796907145	7949836.63666553	-71.0713875519753	-18.5012552598884	0	0	0	0	0	0.54135099727483	-0.613687417027185	-0.634058459311037	17.1716446280992	-0.187496428049597	-0.338250003755093	-0.373769722954694	-1333.18367346939	0.384471880509281	0.0633331323335276	-0.551510410707227	-0.137330606579781	0.400018592777739	0.0857948134334439	-0.1946698587921	1.65388843132955	-0.00858202769223819	20.9591941833496	1.46202837031014	2.70039081573486	0.966934124391504	264	0.641165025365776	2	7	3	4	1	0	1
2017-09-21 11:28:00	CRC_06	9056.5431797466	CRC_06_2_5.1	924393.378587647	7949582.63680333	-70.9822208626027	-18.5016714574676	0	0	0	0	0	0.547474352323046	-0.602439663460808	-0.631565300750541	17.1345785123967	-0.202003509650891	-0.351750001311302	-0.389044734029444	-1368.67346938776	0.367729416811903	0.0697237527902207	-0.522576550570399	-0.137330606579781	0.400018592777739	0.229248993624158	-0.0366803376032152	1.88128471502697	0.113312064433852	20.8476257324219	1.41436355292605	2.66400766372681	0.894226488191734	264	0.641165025365776	2	7	3	4	1	0	1
2017-09-21 12:20:00	CRC_06	9522.50653178461	CRC_06_2_6.1	933446.999997275	7949563.49318516	-70.8966655202322	-18.500005374906	0	0	0	0	0	0.535706784162256	-0.624168312068157	-0.636356532528755	17.0955454545455	-0.217280420777491	-0.327500000596046	-0.361606282433735	-1266.69387755102	0.415838727390279	0.0756218550101455	-0.495872591876485	-0.137330606579781	0.400018592777739	0.123081550782765	-0.1536050827592	0.938860284821727	-0.391867564931477	20.7089748382568	1.35512844214368	2.6069700717926	0.78024327741478	264	0.641165025365776	2	7	3	4	1	0	1
2017-09-21 13:46:00	CRC_06	9201.96699791489	CRC_06_2_7.1	942921.26304497	7949253.0539219	-70.8070820291299	-18.5008383088168	0	0	0	0	0	0.552242205374771	-0.593768551087048	-0.629624042476686	17.0434297520661	-0.237677668620929	-0.339749991893768	-0.375466933293796	-1092.83673469388	0.497856581466157	0.0812162076635817	-0.470543874840711	-0.137330606579781	0.400018592777739	0.14595440825021	-0.128414657532838	0.90433918662652	-0.410372343704816	20.4973125457764	1.26470104591934	2.50570368766785	0.57787380116436	264	0.641165025365776	2	7	2	4	1	0	1
2017-09-21 15:38:00	CRC_06	9999.99999992995	CRC_06_2_8.1	950784.704730854	7949065.08299829	-70.7327515747208	-18.5008690516012	0	0	0	0	0	1.29290383309126	0.256890721997667	-0.328059481376983	16.9900909090909	-0.258553633984293	-0.344250001013279	-0.380558614892316	-972.408163265306	0.554669277428332	0.0857196893631262	-0.450154131699744	-0.137330606579781	0.400018592777739	0.34753739958476	0.0935935142640978	1.12310972970624	-0.293102015891906	20.2703609466553	1.16774167759268	2.39055418968201	0.347760483706648	264	0.641165025365776	1	7	3	4	0	0	1
2017-09-21 15:38:00	CRC_06	1141.27773729515	CRC_06_2_8.2	956354.423836573	7948963.85806122	-70.6801140502679	-18.5005854370333	0	0	0	0	0	2.17413858241505	0.776632532028477	0.0307402194053546	16.9537190082645	-0.272789011047208	-0.328500002622604	-0.362737767233406	-867.959183673469	0.603943532289272	0.0890523095051081	-0.435065523992445	-0.137330606579781	0.400018592777739	0.626205621166651	0.400497494613433	1.60920937277826	-0.0325319058107596	20.1126117706299	1.10034730574994	2.31814193725586	0.203052743578977	264	0.641165025365776	1	7	3	4	0	0	1
2017-09-21 16:40:00	CRC_06	9288.39664429438	CRC_06_2_9.1	961664.028245537	7949747.87184229	-70.6301396542805	-18.4923664502454	0	0	0	0	0	3.12292976801594	1.13877158942045	0.41704590442259	16.9072231404959	-0.290986745961108	-0.292750000953674	-0.322287265732087	-757.30612244898	0.656144589314675	0.0890523095051081	-0.435065523992445	-0.107594162225723	0.576019159613305	0.922333220897713	0.726629905883193	1.83020935188699	0.0859334946580921	19.9266471862793	1.02089860964208	2.24929857254028	0.0654770240426107	264	0.641165025365776	1	7	3	5	0	0	1
2017-09-21 17:30:00	CRC_06	9243.30175223374	CRC_06_2_10.1	970967.483944856	7949535.51052748	-70.5422232231229	-18.4922275229347	0	0	0	0	0	4.0079992543906	1.38829217775226	0.777406940033686	16.8333636363636	-0.319894168095068	-0.209999997168779	-0.228657084023756	-621.428571428571	0.720245407771912	0.0917426057552693	-0.422885070473684	-0.107594162225723	0.576019159613305	1.38608478537232	1.23737060039996	2.63055315345496	0.514951856324387	19.6310901641846	0.894629298133426	2.15964889526367	-0.113677770446123	264	0.641165025365776	1	7	4	5	0	0	1
2017-09-21 18:18:00	CRC_06	9233.48465238387	CRC_06_2_11.1	980203.92309105	7948364.53963158	-70.4547209938239	-18.5006994906428	0	0	0	0	0	6.55152276779215	1.87969750625942	1.81301689100487	16.7618347107438	-0.347889439278808	-0.127000000327826	-0.134744039545709	-209.30612244898	0.914665943657379	0.0932992527485615	-0.415837271798806	-0.0606531188823283	0.853848281949611	1.72862526955106	1.61461863187079	3.90200293711525	1.19650308725571	19.3903617858887	0.791784147060416	2.11163973808289	-0.209618670063215	264	0.641165025365776	1	7	4	5	0	0	1
2017-09-21 19:08:00	CRC_06	6941.08505807864	CRC_06_2_12.1	988669.655887183	7948118.50138693	-70.374721456751	-18.500975060258	0	0	0	0	0	7.40132352000191	2.00165883827196	2.15901806248777	16.6907207207207	-0.37572231134285	-0.0165000001434237	-0.00971522235156701	-37.6938775510204	0.99562475747638	0.0941933289214985	-0.411789296314307	-0.0606531188823283	0.853848281949611	2.12925796852713	2.05584500951759	4.23778199838955	1.37649496383116	19.206672668457	0.713307587020161	2.084068775177	-0.264716137709649	264	0.641165025365776	1	7	4	4	0	0	1
2017-09-22 07:38:00	CRC_06	6515.11553808994	CRC_06_3_1.1	883368.385424312	7932144.63252035	-71.3666662163563	-18.6668081000697	0	0	0	0	0	0.728931279232105	-0.316175818588232	-0.557684089041842	18.0099917355372	0.140619147788618	0.594499990344048	0.681620578452024	-2071.10204081633	0.0363557204346683	0.148848434821532	-0.164335516107595	-0.167067050933838	0.224018025942179	-0.346297589649154	-0.670543561333346	0.673998359401643	-0.533844836560105	21.2617511749268	1.59128824289859	2.85521793365479	1.27633870157301	265	0.650521506056796	1	7	2	4	0	0	1
2017-09-22 08:20:00	CRC_06	8781.9057469	CRC_06_3_2.1	875215.493323411	7933216.81828633	-71.4440250748609	-18.6586152154704	0	0	0	0	0	0.661823944913016	-0.412755702654726	-0.585007218880362	17.8821404958678	0.0905802286421637	0.445499993860722	0.513029688939327	-2893.28571428571	-0.351512959827674	0.153700242480923	-0.142368709413484	-0.167067050933838	0.224018025942179	-0.143859223456226	-0.447593344737628	0.955844052491817	-0.38276354217717	21.2595958709717	1.59036744343806	2.85278081893921	1.27146840198824	265	0.650521506056796	1	7	3	4	0	0	1
2017-09-22 09:07:00	CRC_06	8862.21296645529	CRC_06_3_3.1	865969.562298182	7932443.78354195	-71.5313881860816	-18.6672269439437	0	0	0	0	0	0.674021915429168	-0.394492653124904	-0.580040746354505	17.7366033057851	0.0336193129233802	0.282499998807907	0.328598045952043	-3030.38775510204	-0.416191436606846	0.141799711630487	-0.196248969947481	-0.142895951867104	0.367079082137463	-0.194994224194063	-0.503909544598963	0.793260628300293	-0.469915181440313	21.2400798797607	1.58202972655298	2.8515248298645	1.26895844912064	265	0.650521506056796	1	7	2	4	0	0	1
2017-09-22 09:56:00	CRC_06	8510.52794865264	CRC_06_3_4.1	856581.565623466	7932592.82992102	-71.6202772207976	-18.6675043639884	0	0	0	0	0	0.673113054059672	-0.395841978215523	-0.580410794389581	17.5983966942149	-0.0204725322534788	0.100499998778105	0.12266822970692	-2878.40816326531	-0.344494411216184	0.125402495206988	-0.270488203813094	-0.142895951867104	0.367079082137463	0.000980839151708396	-0.288077518081523	1.42444792897271	-0.131571908076367	21.2242584228516	1.57527040661933	2.85450387001038	1.2749117257115	265	0.650521506056796	1	7	3	4	0	0	1
2017-09-22 10:42:00	CRC_06	8948.01711585098	CRC_06_3_5.1	847504.865588128	7932869.91859823	-71.7062492210737	-18.666532574669	0	0	0	0	0	0.626744449138641	-0.467216398562705	-0.599290033530033	17.4798429752066	-0.0668725513327446	-0.0547500001266599	-0.0529944282121932	-3079.02040816327	-0.439134099626314	0.113603194400702	-0.323910140157925	-0.142895951867104	0.367079082137463	0.0179914714040563	-0.269343301754779	1.43393741221167	-0.126485140934218	21.2283229827881	1.57700688772585	2.8744478225708	1.31476747121776	265	0.650521506056796	1	7	4	4	0	0	1
2017-09-22 13:02:00	CRC_06	9291.22954766529	CRC_06_4_1.1	846370.959982589	7914357.84220248	-71.7137490161662	-18.8337551988182	0	0	0	0	0	0.695704656839371	-0.362830052328544	-0.57121249583886	17.6198429752066	-0.0120788027651247	0.118749998509884	0.143317785149906	-4367.61224489796	-1.04703283471318	0.118246404471017	-0.302887769690015	-0.142895951867104	0.367079082137463	-0.477112829275056	-0.814613514855992	0.48087566171864	-0.637366826982493	21.231897354126	1.57853394807012	2.92795348167419	1.42169251157318	265	0.650521506056796	1	7	4	4	0	0	1
2017-09-22 13:53:00	CRC_06	8998.47879598467	CRC_06_4_2.1	855661.038510927	7914214.14740126	-71.6256935665682	-18.8334771089865	0	0	0	0	0	0.770205920934677	-0.261097370102084	-0.540878885769791	17.7247851239669	0.028993866615717	0.22749999910593	0.266366508423168	-3717.9387755102	-0.740546584372586	0.123058041730787	-0.281102836529492	-0.142895951867104	0.367079082137463	-0.497977479532195	-0.837592253429637	0.463275376478606	-0.646801329409758	21.2337703704834	1.57933414724731	2.90777826309204	1.38137460693982	265	0.650521506056796	2	7	5	4	1	1	1
2017-09-22 14:44:00	CRC_06	9351.08376802035	CRC_06_4_3.1	864832.507074157	7913960.30182	-71.5387489935923	-18.8341719381894	0	0	0	0	0	0.795084529866775	-0.22930684310366	-0.530749419759097	17.8556280991736	0.0802037029393987	0.366500005125999	0.423642583659962	-3360.95918367347	-0.572139928251533	0.127927653956869	-0.259055418751383	-0.142895951867104	0.367079082137463	-0.582414581463582	-0.93058485418189	0.337683213101011	-0.714124077539775	21.2453212738037	1.58426898046231	2.89878439903259	1.36340138142269	265	0.650521506056796	2	7	3	4	1	0	1
2017-09-22 15:35:00	CRC_06	9060.38390630398	CRC_06_4_4.1	874268.618838339	7913712.10422373	-71.4493048698692	-18.8347272153104	0	0	0	0	0	1.05053070435921	0.0492954692043938	-0.426743068393348	17.9900330578512	0.132807642310984	0.516000002622604	0.592799215572495	-2982.81632653061	-0.393749410799723	0.118608759980217	-0.301247186636453	-0.167067050933838	0.224018025942179	-0.369116594044096	-0.695674676882374	0.629629852531006	-0.557628245752416	21.26247215271	1.59159626254114	2.8978898525238	1.36161373086095	265	0.650521506056796	2	7	4	4	1	0	1
2017-09-22 16:25:00	CRC_06	9530.79934440692	CRC_06_4_5.1	883296.704623797	7913544.40990329	-71.3637487219822	-18.834588775358	0	0	0	0	0	0.932742670178413	-0.0696259252034505	-0.474701131159528	18.1062148760331	0.178279337550899	0.620749995112419	0.711321999647074	-2513.81632653061	-0.172496645860438	0.091872130164163	-0.422298642104697	-0.167067050933838	0.224018025942179	-0.429108144994276	-0.761744807410442	0.573229827658109	-0.587861060976953	21.2615070343018	1.59118393995085	2.89332985877991	1.35250109636104	265	0.650521506056796	2	7	4	4	1	0	1
2017-09-22 17:14:00	CRC_06	9206.95941408681	CRC_06_4_6.1	892781.698709699	7913455.23269177	-71.273887987205	-18.8336162450032	0	0	0	0	0	0.854080541680257	-0.157729778539576	-0.506728860648972	18.1819090909091	0.20790483596475	0.683249995112419	0.782039656313078	-2016.18367346939	0.0622636961733928	0.053835378997277	-0.594511973467435	-0.167067050933838	0.224018025942179	-0.203863282959306	-0.513677251234308	0.895923855859581	-0.41488331937732	21.2480583190918	1.5854383142905	2.88392543792725	1.33370741928014	265	0.650521506056796	2	7	4	4	1	0	1
2017-09-22 18:05:00	CRC_06	9125.83633338474	CRC_06_4_7.1	902144.429603867	7913086.63922571	-71.1851375201798	-18.8351438451775	0	0	0	0	0	0.699956119060516	-0.356737632960054	-0.569481489005545	18.1986363636364	0.214451621507904	0.782500013709068	0.894339316140474	-2004.79591836735	0.0676359185673753	0.0259769149100755	-0.720642590828964	-0.167067050933838	0.224018025942179	-0.35113154897048	-0.675867316399999	0.545299788505352	-0.602832751411884	21.229829788208	1.57765063248143	2.8653302192688	1.296546966745	265	0.650521506056796	2	7	4	4	1	0	1
2017-09-22 18:57:00	CRC_06	9502.10462873216	CRC_06_4_8.1	911307.545403421	7912948.68387192	-71.0983321363823	-18.8345887683956	0	0	0	0	0	0.569413863122463	-0.56314775753879	-0.62263250512919	18.1721487603306	0.20408479953864	0.810000002384186	0.92545507225961	-2049.16326530612	0.0467054320359821	0.0433303325373164	-0.642074107232559	-0.167067050933838	0.224018025942179	-0.278899204493203	-0.596316107065115	0.611883314092182	-0.567141146122677	21.2034111022949	1.56636391272235	2.85131621360779	1.26854155300084	265	0.650521506056796	2	7	4	4	1	0	1
2017-09-23 07:39:00	CRC_06	7686.68498623124	CRC_06_5_1.1	979115.36567878	7893141.17577409	-70.4516655682533	-18.9984757644116	0	3	0	0	0	3.29147100663847	1.19133457933116	0.485668420765314	16.5185289256198	-0.443115410815464	-0.705999985337257	-0.789872393938	-715.265306122449	0.675977525034397	0.062563704069813	-0.554994036423776	-0.113474301993847	0.541216480451667	0.861930360558918	0.660106790483709	1.36712750580933	-0.162298095981357	19.8186225891113	0.974747814733774	2.32903718948364	0.224825679445196	266	0.659877986747817	1	7	2	3	0	0	0
2017-09-23 09:22:00	CRC_06	9146.78773394077	CRC_06_5_2.1	969937.600947491	7893206.84276949	-70.53861003427	-19.000005117565	0	3	0	0	0	1.28614639615019	0.251650457711285	-0.330810809958127	16.5863719008264	-0.416562761347252	-0.783000007271767	-0.87699657176903	-1086.69387755102	0.500754500714525	0.062339137526399	-0.556010772905403	-0.167067050933838	0.224018025942179	0.495114917646476	0.256124166112776	1.57475992576764	-0.050998276497771	20.1670074462891	1.12358649142672	2.44478368759155	0.456132034484619	266	0.659877986747817	1	7	3	3	0	0	0
2017-09-23 10:16:00	CRC_06	8831.05140831142	CRC_06_5_3.1	960465.879019781	7893784.15353217	-70.6284707576736	-18.9969491086505	0	1	0	0	0	1.12765903563963	0.120143834012942	-0.395339833095953	16.6537024793388	-0.390210655704959	-0.80799999833107	-0.90528362431919	-1317.97959183673	0.391644471339961	0.0592697392601001	-0.569907630142215	-0.167067050933838	0.224018025942179	0.13824179259749	-0.136908745697206	1.01124525109476	-0.353066140370073	20.473653793335	1.25459343838981	2.58307552337646	0.732492710531128	266	0.659877986747817	1	7	2	3	0	0	0
2017-09-23 11:54:00	CRC_06	9099.42369985554	CRC_06_5_4.1	951403.862850795	7894300.24526506	-70.7144420663879	-18.9943102675629	0	0	0	0	0	0.811028844863176	-0.20945165846694	-0.524257601938389	16.7097190082645	-0.368286687122205	-0.831749990582466	-0.932156325084861	-1542.20408163265	0.28586560495521	0.0538335266890702	-0.594520359887337	-0.167067050933838	0.224018025942179	-0.14788802928735	-0.452030364999959	0.593501550366052	-0.576994554299102	20.7056713104248	1.35371709288208	2.68666839599609	0.939511412309651	266	0.659877986747817	1	7	3	3	0	0	0
2017-09-23 12:48:00	CRC_06	9143.9577291561	CRC_06_5_5.1	942160.383584333	7893953.20137193	-70.8019432910385	-18.9994495300589	0	0	0	0	0	0.695891126990318	-0.362562057621705	-0.571136573464696	16.7715867768595	-0.344072637430532	-0.830999985337257	-0.931307707270007	-1585.57142857143	0.265406872720058	0.0481463036775038	-0.620269552207352	-0.167067050933838	0.224018025942179	-0.108411670854485	-0.408554106874908	0.768012041605587	-0.483449499163435	20.8912792205811	1.43301340890223	2.762362241745	1.09077704751508	266	0.659877986747817	1	7	3	3	0	0	0
2017-09-23 13:41:00	CRC_06	9202.28104857874	CRC_06_5_6.1	932873.890870231	7894203.59614603	-70.889998782703	-18.9991718033122	0	0	0	0	0	0.825292450686296	-0.192017469782302	-0.518450094341418	16.827826446281	-0.32206133524619	-0.819499999284744	-0.9182956742248	-1585.08163265306	0.265637936048833	0.0440239409744067	-0.638933759649019	-0.167067050933838	0.224018025942179	-0.18703335574453	-0.495142049689318	0.650330189317186	-0.546531983675357	21.017370223999	1.48688262194333	2.80290293693542	1.17179306604307	266	0.659877986747817	1	7	3	3	0	0	0
2017-09-23 14:32:00	CRC_06	9054.04892178627	CRC_06_5_7.1	923453.861233671	7894344.548797	-70.9793045757404	-18.999866117632	0	0	0	0	0	0.836509858568509	-0.178516973127386	-0.513882863425047	16.8804049586777	-0.301482951043874	-0.793500006198883	-0.888877136874969	-1841.14285714286	0.144839953293807	0.0427254046078759	-0.644812949293655	-0.167067050933838	0.224018025942179	-0.287430812824573	-0.605712171463185	0.686543059646139	-0.527120342991286	21.1125164031982	1.52753143635828	2.83657813072205	1.23908915238142	266	0.659877986747817	1	7	3	3	0	0	0
2017-09-23 16:12:00	CRC_06	9797.43346726752	CRC_06_5_8.1	914370.218536104	7895058.47452523	-71.0655529652569	-18.9952832859949	0	0	0	0	0	0.787139847874641	-0.23934934892457	-0.533984141862119	16.9293553719008	-0.282324546512247	-0.728999987244606	-0.815896493749221	-2198.61224489796	-0.0237977661560208	0.0427254046078759	-0.644812949293655	-0.167067050933838	0.224018025942179	-0.411759147515972	-0.742637941364012	0.420530099560974	-0.669714618219201	21.1723327636719	1.55308647342165	2.86646890640259	1.29882250488009	266	0.659877986747817	1	7	3	3	0	0	0
2017-09-23 17:05:00	CRC_06	9140.32767361963	CRC_06_5_9.1	904662.804312601	7894718.79522141	-71.1574990828277	-19.0002828860826	0	0	0	0	0	0.724795293062925	-0.321866018392935	-0.559368079148996	16.9745123966942	-0.264650813208023	-0.685999989509583	-0.767242748525792	-2427.85714285714	-0.131945031660696	0.044354395074563	-0.637437611852361	-0.167067050933838	0.224018025942179	-0.413256015475716	-0.744286477864856	0.556630000642431	-0.596759275189718	21.2009029388428	1.56529236290769	2.89246344566345	1.35076966721888	266	0.659877986747817	1	7	2	4	0	0	1
2017-09-23 17:56:00	CRC_06	8875.69334703328	CRC_06_5_10.1	895363.829942917	7894904.43314973	-71.245693567811	-19.0004214777002	0	0	0	0	0	0.669344885274768	-0.401455828110914	-0.581945025573222	17.0153636363636	-0.248662294957161	-0.648499995470047	-0.724812161270351	-2720.22448979592	-0.269870583661055	0.0481927756683453	-0.620059147898036	-0.167067050933838	0.224018025942179	-0.339911317917752	-0.663510207466035	0.574970276630678	-0.586928106207625	21.2126846313477	1.57032579500298	2.90792655944824	1.38167096052441	266	0.659877986747817	1	7	2	4	0	0	1
2017-09-23 18:44:00	CRC_06	8816.32606572045	CRC_06_5_11.1	886168.43665084	7895098.60703434	-71.3329157531026	-19.0004214017685	0	0	0	0	1	0.767323608510196	-0.264846651980185	-0.542052435537612	17.047132231405	-0.236228577749696	-0.57974998652935	-0.647022728821505	-2860.91836734694	-0.336243524851231	0.0526695862218455	-0.59979015973142	-0.167067050933838	0.224018025942179	-0.402423694309913	-0.732356583371197	0.677006659661365	-0.532232259507222	21.2191543579102	1.57308982311812	2.90764498710632	1.38110826987584	266	0.659877986747817	1	7	2	3	0	0	0
2017-09-24 07:45:00	CRC_06	9257.33273718323	CRC_06_6_1.1	862769.497376757	7876804.40826681	-71.5513873924467	-19.1697273927003	0	0	0	0	0	0.82892399529616	-0.187626810442981	-0.516971490461581	17.3614710743802	-0.113201409699553	-0.275000005960464	-0.302203456904037	-5057.85714285714	-1.37265883078718	0.244958523955456	0.270807815527209	-0.142895951867104	0.367079082137463	-0.751149529252758	-1.11641668964045	0.224804500192427	-0.774631874794113	21.2132968902588	1.5705873672391	2.96923279762268	1.50418458059167	267	0.669234467438837	1	7	3	3	0	0	0
2017-09-24 08:33:00	CRC_06	8290.64599755721	CRC_06_6_2.1	871759.746202448	7876439.62315046	-71.4659719398354	-19.1713931845667	0	0	0	0	0	0.817939067259431	-0.200967435056797	-0.521444065897035	17.3069173553719	-0.134552858005049	-0.396250002086163	-0.43939570645238	-4388.73469387755	-1.05699744076654	0.262001983980001	0.347972950264842	-0.167067050933838	0.224018025942179	-0.634679332028771	-0.98814527456053	0.276207563396527	-0.747077643828311	21.2141532897949	1.57095324242296	2.96226930618286	1.49026882633886	267	0.669234467438837	1	7	2	3	0	0	0
2017-09-24 09:22:00	CRC_06	9073.67673157779	CRC_06_6_3.1	881492.876573577	7876578.32903152	-71.3736099023794	-19.1683383517225	0	0	0	0	0	0.797210382297635	-0.226636667274169	-0.5298838669462	17.2273553719008	-0.165692138846883	-0.465999998152256	-0.518316606840493	-3162.04081632653	-0.478299333853412	0.326225351527587	0.638747523208182	-0.167067050933838	0.224018025942179	-0.438779476197031	-0.772396075877845	0.557802512708852	-0.596130758788661	21.2109069824219	1.56956633916473	2.9466814994812	1.45911834826687	267	0.669234467438837	1	7	3	3	0	0	0
2017-09-24 10:12:00	CRC_06	8810.43264511676	CRC_06_6_4.1	890869.087362548	7876396.24028595	-71.2845821992672	-19.1681991799303	0	0	0	0	0	0.771813368424773	-0.259012508928895	-0.54022440445376	17.1454876033058	-0.197733866905359	-0.584750011563301	-0.652680169680263	-2747.08163265306	-0.282540556188798	0.332336357566964	0.666415414806009	-0.167067050933838	0.224018025942179	-0.448422914045092	-0.783016624726295	0.55064111912816	-0.599969570728251	21.1989250183105	1.5644473460576	2.9358983039856	1.43756934517358	267	0.669234467438837	1	7	2	3	0	0	0
2017-09-24 11:00:00	CRC_06	9073.84067126505	CRC_06_6_5.1	900069.85497289	7876182.31211195	-71.1972210406946	-19.168338363671	0	0	0	0	0	0.773112304508686	-0.257330956977569	-0.539695535297612	17.0680330578512	-0.228048330398636	-0.723499998450279	-0.809673352641636	-2275.24489795918	-0.0599495494703659	0.323163335758612	0.624884090604624	-0.167067050933838	0.224018025942179	-0.368653822943102	-0.695165015995749	0.604283941155408	-0.571214733649236	21.1829166412354	1.55760816917959	2.92180132865906	1.4093981258869	267	0.669234467438837	1	7	2	3	0	0	0
2017-09-24 11:50:00	CRC_06	8373.21172100603	CRC_06_6_6.1	909638.452788935	7876017.26929155	-71.1063878148227	-19.167920939663	0	0	0	0	0	0.785385062297185	-0.241581156248552	-0.534698612711812	16.9853884297521	-0.260394108773826	-0.827999979257584	-0.927913252870995	-1876.85714285714	0.127991585570745	0.300036960446005	0.5201782465788	-0.167067050933838	0.224018025942179	-0.266845620210025	-0.583041206278136	0.835143820418688	-0.447464006796634	21.1697559356689	1.55198558840288	2.89805889129639	1.36195153583119	267	0.669234467438837	1	7	3	3	0	0	0
2017-09-24 12:34:00	CRC_06	8664.46835572334	CRC_06_6_7.1	918770.738444064	7875934.11165586	-71.0197211979059	-19.1668101586209	0	0	0	0	0	0.80718540151914	-0.214201895439357	-0.525822481583537	16.9224214876033	-0.28503835731792	-0.888749986886978	-0.996650823782876	-1709.89795918367	0.206755297766398	0.269570654631011	0.382240492754973	-0.167067050933838	0.224018025942179	-0.183428717630697	-0.491172175483445	1.0712614410265	-0.320894906673348	21.1349277496338	1.53710612101422	2.86221766471863	1.29032687663748	267	0.669234467438837	1	7	3	3	0	0	0
2017-09-24 13:19:00	CRC_06	8899.19501923296	CRC_06_6_8.1	927929.929638098	7875707.13478119	-70.932776856508	-19.1669493333991	0	0	0	0	0	0.898973293602467	-0.106501951734345	-0.488450523384872	16.8940165289256	-0.296155601345488	-0.881000012159348	-0.987881862951536	-1539.71428571429	0.287040176876472	0.238016739101598	0.239378530464424	-0.167067050933838	0.224018025942179	-0.108971208430406	-0.40917033899578	1.18242330226031	-0.261307415031789	21.0652751922607	1.50734881597039	2.81606292724609	1.19809182618592	267	0.669234467438837	1	7	2	3	0	0	0
2017-09-24 14:06:00	CRC_06	8055.58828611909	CRC_06_6_9.1	937656.22439017	7875277.26691132	-70.8404155478015	-19.1687539368535	0	0	1	0	0	0.766237668444713	-0.266262885244951	-0.542494582162972	16.9121570247934	-0.289055702992115	-0.87049999833107	-0.976001280985193	-1275.4693877551	0.411698842749756	0.212749220159169	0.124978549423587	-0.167067050933838	0.224018025942179	-0.327058906717311	-0.649355539480892	0.48663065018833	-0.634281908076596	20.957088470459	1.46112875738588	2.7695107460022	1.10506252906956	267	0.669234467438837	1	7	3	3	0	0	0
2017-09-24 14:47:00	CRC_06	8945.28721898276	CRC_06_6_10.1	946474.793708511	7874817.89832133	-70.7566646108216	-19.1709769040544	0	0	0	0	0	0.651118870896216	-0.429063056059621	-0.589365850172453	16.9659834710744	-0.267988897536333	-0.801749989390373	-0.898211848536347	-1223.9387755102	0.436008630464464	0.172389616892359	-0.0577516133224559	-0.167067050933838	0.224018025942179	-0.125014728250349	-0.426839451259832	0.768058629348078	-0.48342452614944	20.8169708251953	1.4012670140503	2.72111892700195	1.00835692285554	267	0.669234467438837	1	7	3	3	0	0	0
2017-09-24 15:33:00	CRC_06	9223.98334208412	CRC_06_6_11.1	955691.442753419	7875037.89676768	-70.6693044945934	-19.1669496972052	0	0	0	0	0	0.651040235647198	-0.4291838327738	-0.58939786695781	17.0577851239669	-0.232059206917163	-0.584999993443489	-0.652963019804676	-1165.55102040816	0.463553304782	0.198415762326312	0.0600830878602822	-0.167067050933838	0.224018025942179	0.0346981713117688	-0.250943813391617	1.00770167893565	-0.354965645956509	20.6032772064209	1.30997178470606	2.63867425918579	0.843600529213178	267	0.669234467438837	1	7	4	3	0	0	0
2017-09-24 16:20:00	CRC_06	8845.97334710401	CRC_06_6_12.1	965143.42444233	7874076.07084252	-70.5794417977436	-19.1734765874411	0	0	0	0	0	1.0384077403981	0.0376885210983232	-0.431679001577075	17.1744628099174	-0.186393437006995	-0.360499992966652	-0.398945196520859	-1053.10204081633	0.516601594012903	0.172204748674219	-0.0585886136111845	-0.167067050933838	0.224018025942179	0.100499564936252	-0.178475164109508	0.690997360756562	-0.524732647901977	20.3442993164062	1.19932998828938	2.53339004516602	0.633201871921625	267	0.669234467438837	1	7	4	3	0	0	0
2017-09-24 17:06:00	CRC_06	9558.92772186053	CRC_06_6_13.1	974083.5910683	7874278.40766776	-70.4947203886637	-19.1695888307805	0	0	0	0	0	2.56859801958005	0.943360232385095	0.191346605086554	17.3066611570248	-0.13465312991801	-0.0427499995566905	-0.0394166374874102	-859.612244897959	0.60788123651712	0.168654441483175	-0.0746628105384724	-0.113474301993847	0.541216480451667	0.520140738728447	0.283685701683527	1.15766804931981	-0.274577284853185	20.0364933013916	1.06782760232454	2.41317296028137	0.392961552147899	267	0.669234467438837	1	7	4	3	0	0	0
2017-09-24 17:51:00	CRC_06	9138.86432754356	CRC_06_6_14.1	983518.329757522	7874293.99846303	-70.4052765965522	-19.1672273646881	0	0	0	0	0	5.68544790148735	1.73790991064031	1.46038962213728	17.4212727272727	-0.0897960044672687	0.325000002980232	0.376686057205838	-490.65306122449	0.781939316554426	0.143378608025426	-0.189100435971588	-0.113474301993847	0.541216480451667	1.1758769798999	1.00586371442005	1.8141338567282	0.0773163446501991	19.6981544494629	0.923280828957817	2.32046866416931	0.207702445559771	267	0.669234467438837	1	7	5	3	0	1	0
2017-09-24 18:38:00	CRC_06	7223.13059910407	CRC_06_6_15.1	991857.085167473	7873825.55299908	-70.3261108283078	-19.1694477396816	0	0	0	0	0	7.41980519275817	2.00415280248938	2.1665429798381	17.5358559322034	-0.044949980745519	0.599000006914139	0.686712268480745	-157	0.939341581642645	0.143021779849016	-0.190715993743966	-0.113474301993847	0.541216480451667	1.80493165172291	1.69865667640152	4.16886715248698	1.3395536715694	19.4374256134033	0.811890984837819	2.26815485954285	0.103159192293397	267	0.669234467438837	1	7	4	3	0	0	0
2017-09-25 07:43:00	CRC_06	8854.45989122494	CRC_06_7_1.1	853949.081990343	7858764.71829004	-71.6318047768135	-19.3340326555583	0	0	0	0	0	0.674068952475985	-0.394422869925631	-0.580021594955475	17.2633140495868	-0.151618490675806	-0.229249998927116	-0.250438124266412	-7075.87755102041	-2.32466862824992	0.159154740690488	-0.117673190507047	-0.142895951867104	0.367079082137463	-0.800282776902391	-1.17052831092817	0.242079011871676	-0.765372000869061	21.199125289917	1.56453290706944	3.00779581069946	1.5812484239039	268	0.678590948129857	1	7	3	3	0	0	0
2017-09-25 09:54:00	CRC_06	9429.88270083462	CRC_06_8_1.1	859366.614045385	7840167.62939159	-71.5768045400857	-19.5008388992285	0	0	0	0	1	0.587849959731102	-0.531283534170385	-0.615126144364536	17.0665123966942	-0.228643492720729	-0.41974999755621	-0.465985540233235	-7172.59183673469	-2.37029400804398	0.107278295597993	-0.352546442153532	-0.164114095270634	0.241495632355916	-0.750888540930872	-1.11612925695668	0.244186880909256	-0.764242093297667	21.147798538208	1.54260484204044	3.01543545722961	1.59651539803759	268	0.678590948129857	1	7	4	3	0	0	0
2017-09-25 10:39:00	CRC_06	9080.96039773624	CRC_06_8_2.1	868823.957430636	7839976.33692092	-71.4868045146157	-19.5008384820485	0	0	0	0	1	0.604829809731907	-0.502808166753567	-0.608212702623509	16.9544876033058	-0.272488195308327	-0.606499999761581	-0.677289900846592	-6593.81632653061	-2.09725417454334	0.0950700134850153	-0.407820062228696	-0.185445487499237	0.115241898758019	-0.708035320929575	-1.0689339803854	0.300173189027974	-0.734231047872213	21.1563110351562	1.54624159247611	3.00798201560974	1.58162053346913	268	0.678590948129857	1	7	3	3	0	0	0
2017-09-25 12:13:00	CRC_06	9081.77547002596	CRC_06_8_4.1	887391.442873018	7839632.40321515	-71.3101379137378	-19.5004218340337	0	0	0	0	1	0.822189954419931	-0.195783822520594	-0.519713293202906	16.7831487603306	-0.339547463035829	-0.821750000119209	-0.920841510808958	-5012.67346938776	-1.35134323870783	0.0549555471020483	-0.589440355227419	-0.185445487499237	0.115241898758019	-0.745626099037662	-1.11033360378096	0.276364700465382	-0.746993411667451	21.1629219055176	1.54906592073294	2.98188138008118	1.52946134967511	268	0.678590948129857	1	7	4	3	0	0	0
2017-09-25 12:58:00	CRC_06	8994.91523504364	CRC_06_8_5.1	896631.651080608	7839415.71200945	-71.2222212801052	-19.5005606305772	0	0	0	0	0	0.611413753694958	-0.491981374366321	-0.605532012687345	16.7320991735537	-0.359527450338218	-0.899750009179115	-1.00909715657926	-4190.67346938776	-0.963561207193773	0.0356412847363908	-0.676886663410005	-0.185445487499237	0.115241898758019	-0.726982942616737	-1.08980144952462	0.319124554832996	-0.724072308724011	21.155200958252	1.54576734001064	2.96343660354614	1.49260153879894	268	0.678590948129857	1	7	4	3	0	0	0
2017-09-25 13:42:00	CRC_06	8791.30325791492	CRC_06_8_6.1	906018.921743644	7839206.36492844	-71.1329157455729	-19.5005604034287	0	0	0	0	0	0.601565546045701	-0.508219778522263	-0.609541766002801	16.7024049586777	-0.371149288508421	-0.969249993562698	-1.08773517312215	-3524.48979591837	-0.649286197145773	0.0197962093674983	-0.748626050483268	-0.185445487499237	0.115241898758019	-0.655870505854678	-1.01148362135345	0.338562185130124	-0.713652911099626	21.15163230896	1.5442427242667	2.94866418838501	1.46308052898952	268	0.678590948129857	1	7	4	3	0	0	0
2017-09-25 14:28:00	CRC_06	7799.04206651199	CRC_06_8_7.1	915830.380499291	7838982.40177792	-71.0395825910454	-19.500559370852	0	0	0	0	0	0.604735508561134	-0.502964092472564	-0.608251097877308	16.6940330578512	-0.374425915857851	-1.00800001621246	-1.13158014588288	-2876.14285714286	-0.343425743320606	0.0147085358985003	-0.77166075166313	-0.185445487499237	0.115241898758019	-0.626729399381195	-0.97938982351125	0.355229178017758	-0.704718693119118	21.124397277832	1.53260724152609	2.92087268829346	1.40754234258788	268	0.678590948129857	1	7	4	3	0	0	0
2017-09-25 15:12:00	CRC_06	8325.85911747414	CRC_06_8_8.1	924884.859550798	7838832.42416754	-70.9534714259469	-19.5000043599137	0	0	0	0	0	0.693110221996903	-0.366566241938842	-0.572268834624741	16.7054132231405	-0.369971902175567	-0.991499990224838	-1.11291065511852	-2415.89795918367	-0.126303235383144	0.0258151623799002	-0.72137493366118	-0.185445487499237	0.115241898758019	-0.651474311491587	-1.00664198731006	0.298460507797343	-0.735149117949326	21.0724716186523	1.51042330832841	2.88515901565552	1.33617258559314	268	0.678590948129857	1	7	3	3	0	0	0
2017-09-25 15:56:00	CRC_06	8533.70144146228	CRC_06_8_9.1	934100.404149248	7838658.63202832	-70.8658326504555	-19.4995879426107	0	0	0	0	0	0.575993780046701	-0.551658416874583	-0.619953454824602	16.7329669421488	-0.359187819665255	-0.938999995589256	-1.05350782958882	-1862.34693877551	0.134836836685658	0.0453485104176691	-0.632936703921398	-0.185445487499237	0.115241898758019	-0.576296373407142	-0.923846725253992	0.272275804418588	-0.749185234081247	21.0041370391846	1.48122907622908	2.84055709838867	1.24704067163108	268	0.678590948129857	1	7	4	3	0	0	0
2017-09-25 16:40:00	CRC_06	8940.80311463449	CRC_06_8_10.1	943151.635147387	7838299.2232068	-70.7797211831288	-19.5008383476126	0	0	1	0	0	0.572809773186843	-0.557201601353389	-0.621249841184176	16.7862727272727	-0.338324792613265	-0.858249992132187	-0.962140613264729	-1218.10204081633	0.438762135132344	0.0696864375856809	-0.522745497062598	-0.185445487499237	0.115241898758019	-0.320982664275788	-0.642663628288848	0.437853211201561	-0.660428692645158	20.8986854553223	1.43617753660596	2.78668236732483	1.13937808248312	268	0.678590948129857	1	7	4	3	0	0	0
2017-09-25 17:27:00	CRC_06	8825.05994637312	CRC_06_8_11.1	952528.298566554	7838065.80722656	-70.6905544501101	-19.5008382047159	0	0	0	0	0	0.690859127571486	-0.369819343478026	-0.573185380422433	16.8672892561983	-0.306616226072045	-0.782749995589256	-0.876713687923809	-731.551020408163	0.66829466935268	0.0944982855650532	-0.410408589553172	-0.185445487499237	0.115241898758019	-0.166478914658776	-0.472504951898746	0.534734222048703	-0.60849634498558	20.7486686706543	1.37208663468619	2.71128296852112	0.98870086637253	268	0.678590948129857	1	7	4	3	0	0	0
2017-09-25 18:11:00	CRC_06	8954.43808469153	CRC_06_8_12.1	961722.160092675	7837508.44328654	-70.6030550227832	-19.5037551233264	0	0	1	0	0	0.876437074457756	-0.131890369031712	-0.497626272176091	16.9716859504132	-0.265757038828459	-0.574749991297722	-0.641365321683554	-670.571428571429	0.697062053784975	0.0965612505076928	-0.401068410532683	-0.185445487499237	0.115241898758019	0.0784644674507571	-0.202742944221983	0.872821021092507	-0.427267422686672	20.5352478027344	1.28090793129138	2.59723091125488	0.760780660731349	268	0.678590948129857	1	7	4	3	0	0	0
2017-09-25 18:58:00	CRC_06	9177.63309950498	CRC_06_8_13.1	970933.608806853	7837593.31642901	-70.5155543179589	-19.5008386017657	0	0	0	0	0	1.32031394044558	0.277869541991229	-0.316899301499047	17.0623388429752	-0.230276954528674	-0.337250001728535	-0.372638238155023	-718.530612244898	0.674437102842574	0.0693860866449127	-0.524105351269407	-0.185445487499237	0.115241898758019	0.415680006354942	0.168640597603677	1.23720858289544	-0.231940171485372	20.2284622192383	1.1498414990534	2.47090196609497	0.508326475779061	268	0.678590948129857	1	7	3	3	0	0	0
2017-09-25 19:43:00	CRC_06	3916.90430880824	CRC_06_8_14.1	977449.634023451	7837437.42669317	-70.453610880452	-19.5006954035511	0	0	0	0	0	2.00251803174615	0.694405404537139	-0.0391360562128645	17.1221652892562	-0.206861845562851	-0.106249999254942	-0.111265776318647	-595.571428571429	0.732443626003411	0.0693860866449127	-0.524105351269407	-0.117022920399904	0.520213335505593	0.6310548006818	0.405838012043729	1.44911206497366	-0.118350880814942	19.9832458496094	1.04507896644887	2.38868761062622	0.344030335452959	268	0.678590948129857	1	7	3	3	0	0	0
2017-09-26 07:23:00	CRC_06	9894.40758033549	CRC_06_9_1.1	935181.521597817	7820017.92424861	-70.8512488713238	-19.6673673302753	0	0	0	0	0	0.634162423511346	-0.455450168851882	-0.596269763406346	17.3077107438017	-0.134242338532629	-0.298500001430511	-0.328793290684892	-2175.18367346939	-0.0127452369296911	0.105889060575857	-0.358836274588435	-0.203823924064636	0.0064657715738589	-0.585881456080111	-0.934403006151802	0.442610062439189	-0.657878817803047	20.9732894897461	1.46805023580863	2.8383002281189	1.24253057029384	269	0.687947428820878	1	7	3	3	0	0	0
2017-09-26 08:55:00	CRC_06	7818.83984981465	CRC_06_9_2.1	926350.108893886	7820601.40131551	-70.9354152379929	-19.6640315014552	0	0	0	0	0	0.614491236706575	-0.486960610929524	-0.604278998113671	17.297652892562	-0.138178819760905	-0.333250001072884	-0.368112307386541	-2863.18367346939	-0.337312192746809	0.198531304395213	0.0606062104716398	-0.203823924064636	0.0064657715738589	-0.715927468796891	-1.07762579167351	0.253786310277126	-0.759096390348176	21.0390548706055	1.49614684235639	2.88162350654602	1.329107268381	269	0.687947428820878	1	7	3	3	0	0	0
2017-09-26 09:40:00	CRC_06	8900.11843301367	CRC_06_9_3.1	917678.842632123	7820529.18351601	-71.0179157314234	-19.6665327983954	0	0	0	0	0	0.523905593819088	-0.646443775360051	-0.641161453768247	17.304305785124	-0.135574984601693	-0.366750001907349	-0.406016972303702	-3471.32653061224	-0.62420619833515	0.283844715160944	0.446867029999121	-0.203823924064636	0.0064657715738589	-0.734320374925574	-1.09788233929506	0.261695503468284	-0.754856725971036	21.0854511260986	1.51596847676106	2.91970753669739	1.40521391820217	269	0.687947428820878	1	7	3	3	0	0	0
2017-09-26 10:25:00	CRC_06	8753.37671830954	CRC_06_9_4.1	908271.098416013	7820747.1243164	-71.107499044884	-19.6665326218992	0	0	0	0	0	0.583883377137008	-0.538054012779153	-0.61674116085019	17.2335619834711	-0.163262970890884	-0.440250009298325	-0.489180944905682	-3903.14285714286	-0.827917405565054	0.351713678166589	0.754147222359815	-0.203823924064636	0.0064657715738589	-0.803650704363724	-1.17423749002848	0.220755034398878	-0.776802560912964	21.1067733764648	1.52507787248603	2.94752073287964	1.46079546180027	269	0.687947428820878	1	7	3	3	0	0	0
2017-09-26 11:09:00	CRC_06	8810.87851208506	CRC_06_9_5.1	899083.227844711	7820970.54680288	-71.1949990895872	-19.6663938030821	0	0	0	0	0	0.584774376617538	-0.536529187139986	-0.616378385383997	17.1616694214876	-0.191400563499498	-0.527500003576279	-0.587902787137028	-4455.83673469388	-1.0886531168085	0.382310499540212	0.89267589203362	-0.203823924064636	0.0064657715738589	-0.792192526425079	-1.1616183244955	0.231660953935637	-0.770956523593804	21.1094207763672	1.52620890757562	2.96195387840271	1.48963847940571	269	0.687947428820878	1	7	3	3	0	0	0
2017-09-26 12:32:00	CRC_06	8228.68485641885	CRC_06_9_6.1	889516.593142548	7821182.18098967	-71.2861101335754	-19.6663931400013	0	0	0	0	0	0.796929772943258	-0.226988718323573	-0.529998118628246	17.272479338843	-0.148031343853994	-0.404249995946884	-0.448447559559142	-5362.71428571429	-1.51647649767126	0.462869456730432	1.2574106804483	-0.203823924064636	0.0064657715738589	-0.819692536798596	-1.19190474393497	0.225214109075144	-0.774412306989074	21.1083545684814	1.52575339704601	2.98059463500977	1.52688993440815	269	0.687947428820878	1	7	2	3	0	0	0
2017-09-26 13:14:00	CRC_06	8923.56776456229	CRC_06_9_7.1	880505.433593918	7820729.85611097	-71.3718061541998	-19.6722274005051	0	0	0	0	0	0.796548401936889	-0.227467383196005	-0.530153395985473	17.6164297520661	-0.0134146834120221	0.0975000001490116	0.119273783738109	-6371.38775510204	-1.9923225403641	0.537388675291439	1.5948002441004	-0.203823924064636	0.0064657715738589	-0.834723397711534	-1.20845859071403	0.219552223475674	-0.777447318791587	21.1069259643555	1.5251430618284	2.99274206161499	1.55116519989862	269	0.687947428820878	1	7	2	3	0	0	0
2017-09-26 14:00:00	CRC_06	8867.07515785158	CRC_06_9_8.1	871201.450894896	7821541.9893327	-71.4605546246104	-19.6666716322643	0	0	0	0	0	0.786534860730171	-0.240118233587921	-0.534230465791787	18.1043140495868	0.177535384648262	0.646750003099442	0.740740553857309	-6939.95918367347	-2.26054855451529	0.44783327974798	1.18933362208581	-0.203823924064636	0.0064657715738589	-0.829679524349134	-1.20290365229116	0.257664143827419	-0.757017706420967	21.1155071258545	1.52880914746813	3.01039385795593	1.5864403290668	269	0.687947428820878	1	7	3	3	0	0	0
2017-09-26 14:46:00	CRC_06	7903.85291328711	CRC_06_9_9.1	861417.052879643	7821681.50953659	-71.5537492711404	-19.6672261668338	0	0	0	0	0	0.749619888762633	-0.288189015909061	-0.549260604930654	18.5263884297521	0.342728509388346	1.16975000500679	1.33250590699656	-6491.4693877551	-2.04897156646839	0.325237977299924	0.634277136021287	-0.185332238674164	0.115912182574369	-0.852873245248104	-1.22844745209222	0.229849851020477	-0.771927351885282	21.1161499023438	1.52908375757275	3.03260636329651	1.63082952209304	269	0.687947428820878	1	7	3	3	0	0	0
2017-09-26 16:08:00	CRC_06	10000.0000000461	CRC_06_9_10.1	849989.059174595	7821930.18463158	-71.6626259609777	-19.6670392598159	0	0	0	0	0	0.810814898461103	-0.209715489559417	-0.524344711423241	18.8795867768595	0.480964662430506	1.62475001811981	1.84733046236222	-6428.30612244898	-2.01917402469531	0.205894186384349	0.0939420342967751	-0.185332238674164	0.115912182574369	-0.950692175234006	-1.33617778027879	0.180422723170765	-0.798422397352506	21.1013507843018	1.52276120623272	3.0504834651947	1.66655489907061	269	0.687947428820878	1	7	3	3	0	0	0
2017-09-26 16:08:00	CRC_06	7613.13342546877	CRC_06_9_10.2	841183.866065087	7822085.72102769	-71.7465153123629	-19.6671754896785	0	0	0	0	0	0.666260984126064	-0.406073817144829	-0.583200653327627	19.0497438016529	0.547561385527249	1.84375	2.09512511081764	-5901.0612244898	-1.77044397890939	0.128217487678949	-0.257743181788724	-0.185332238674164	0.115912182574369	-0.924701647440941	-1.30755379012379	0.185194395074175	-0.795864578002372	21.0815410614014	1.51429799986367	3.05945038795471	1.68447428543169	269	0.687947428820878	1	7	3	3	0	0	0
2017-09-26 17:30:00	CRC_06	10000.0000006325	CRC_06_9_11.1	833339.0862819	7822123.96168744	-71.8212420478056	-19.6681690812376	0	0	0	0	0	0.630385598981822	-0.461423584954126	-0.597807518825251	19.1370909090909	0.581747638692011	2.00000002980232	2.27191928620346	-5287.10204081633	-1.48080609629186	0.0877620418688134	-0.440907276539105	-0.185332238674164	0.115912182574369	-0.896136076616385	-1.27609384346306	0.176220096546141	-0.800675184199432	21.0636863708496	1.50667003194331	3.06301879882812	1.69160535311758	269	0.687947428820878	1	7	1	3	0	0	0
2017-09-26 17:30:00	CRC_06	8165.45663848987	CRC_06_9_11.2	824260.079433602	7822383.93933172	-71.9077701303261	-19.6673336322779	0	0	0	0	0	0.585263076424599	-0.535693829546588	-0.616179408499937	19.2162892561983	0.612744598108969	2.09899997711182	2.38393599474403	-4658.75510204082	-1.18438072839161	0.0653244248046744	-0.542494732457811	-0.185332238674164	0.115912182574369	-0.846669537989498	-1.22161516084716	0.261093697772131	-0.755179319453111	21.0393199920654	1.49626010883867	3.06226873397827	1.69010643289711	269	0.687947428820878	1	7	1	3	0	0	0
2017-09-27 07:11:00	CRC_06	9012.24657544668	CRC_06_10_1.1	964987.381290109	7800782.3198685	-70.5629154822412	-19.833894063105	0	0	0	0	0	0.522934012115002	-0.648299994741794	-0.641557038741467	17.7868842975207	0.0532984844868885	0.427749991416931	0.492945871681075	-1209.69387755102	0.442728722276291	0.226465372222584	0.18707912762373	-0.203823924064636	0.0064657715738589	-0.265813330077998	-0.581904320455289	0.582429961785864	-0.582929397280843	20.402156829834	1.22404815717048	2.50525259971619	0.576972352640161	270	0.697303909511898	1	7	3	3	0	0	0
2017-09-27 07:57:00	CRC_06	8896.80670592229	CRC_06_10_2.1	974432.830257563	7800484.86083912	-70.4729154527934	-19.8343105901873	0	0	0	0	0	0.964181366066138	-0.03647586299477	-0.461900688727862	17.9707520661157	0.12526137221606	0.733999997377396	0.839462396088655	-1096.14285714286	0.496296903996936	0.28742369054465	0.463071023631201	-0.120571538805962	0.499210190559513	0.0967971106277821	-0.182552765631061	0.755828859100341	-0.489980203828158	20.1175975799561	1.10247736751085	2.35822105407715	0.283146349663621	270	0.697303909511898	1	7	4	3	0	0	0
2017-09-27 08:43:00	CRC_06	8990.07476075875	CRC_06_10_3.1	983660.463287889	7800188.27144532	-70.3849984807338	-19.834727305348	0	0	0	0	0	1.97497747424576	0.680556992842858	-0.0503493496038721	18.1914462809917	0.211637538789231	1.07699999213219	1.22756088993682	-979.69387755102	0.551232210412827	0.157362879063109	-0.125785935437288	-0.120571538805962	0.499210190559513	0.579607529170389	0.349177900907501	1.11284741567698	-0.298603053249992	19.7794971466064	0.958032452491484	2.21493935585022	-0.00318600511597377	270	0.697303909511898	1	7	4	3	0	0	0
2017-09-27 09:31:00	CRC_06	8956.88431076342	CRC_06_10_4.1	992864.422548913	7800057.12998214	-70.2973600248435	-19.8336162512234	0	0	0	0	0	3.15563590203722	1.14919002942	0.430362391442181	18.1697851239669	0.203159710277084	1.16674998402596	1.32911143573715	-644.061224489796	0.709568356454839	0.145867019159932	-0.177834027613177	-0.120571538805962	0.499210190559513	1.11880062923003	0.943004163715054	2.12858491863848	0.245875505276769	19.4463653564453	0.815710265432059	2.10993623733521	-0.213022924664382	270	0.697303909511898	1	7	3	3	0	0	0
2017-09-27 10:19:00	CRC_06	7062.642991397	CRC_06_10_5.1	1000751.2395658	7799758.32972329	-70.2222216366555	-19.8343087711127	0	1	0	0	0	4.3015826890866	1.45898302220883	0.896941092090679	18.0292644628099	0.148162183305708	1.14950001239777	1.30959339459954	-189.530612244898	0.923995125556608	0.187492241415435	0.0106262896700525	-0.120571538805962	0.499210190559513	1.78643350775572	1.67828422783032	4.27705552836412	1.39754724842877	19.1434478759766	0.686296383022376	2.05746483802795	-0.317881113171003	270	0.697303909511898	1	7	3	3	0	0	0
2017-09-27 12:30:00	CRC_06	6879.10943370855	CRC_06_11_1.1	1004510.26691196	7781235.02794602	-70.181388158474	-20.0001419335537	0	0	0	0	0	3.68497038700364	1.30426248951773	0.645883913903094	17.5445913043478	-0.0415310965674842	0.724999994039536	0.82927904975202	-96.9183673469388	0.967685349972189	0.603698134369758	1.89501970287163	-0.120571538805962	0.499210190559513	2.02126773977984	1.93691278662816	4.80282270840525	1.67938084763607	18.9439029693604	0.601045835446438	1.98394954204559	-0.464793161753853	270	0.697303909511898	1	7	4	3	0	0	0
2017-09-27 13:05:00	CRC_06	10000.0000004743	CRC_06_11_2.1	995492.590244902	7781523.68189391	-70.2673726272973	-19.9998629885282	0	0	0	0	0	2.82944623794821	1.0400810168715	0.297552429098735	17.8999338842975	0.0975442747263273	0.978749990463257	1.1163927317695	-551.265306122449	0.75334522961871	0.180201675518371	-0.0223821193590027	-0.120571538805962	0.499210190559513	1.38908240524657	1.24067195089396	2.88103605853224	0.649221360693807	19.2542915344238	0.733651551030342	2.02842736244202	-0.375909241426476	270	0.697303909511898	1	7	3	3	0	0	0
2017-09-27 13:05:00	CRC_06	113.82996251349	CRC_06_11_2.2	990436.60340579	7781620.5643628	-70.3155686522805	-20.0002732352602	0	0	0	0	0	2.23134856671095	0.802606141126829	0.0540335873335738	17.9626363636364	0.122085016779628	0.903249993920326	1.03096580642858	-884.938775510204	0.595933336891792	0.180201675518371	-0.0223821193590027	-0.120571538805962	0.499210190559513	1.14555221227192	0.972466322225974	2.62996635604136	0.514637307920914	19.4055786132812	0.798285154225055	2.06424713134766	-0.304327462976526	270	0.697303909511898	1	7	3	3	0	0	0
2017-09-27 13:49:00	CRC_06	9004.94373895744	CRC_06_11_3.1	987015.122787294	7781715.03793162	-70.3481932836058	-20.0002830052762	0	0	0	0	0	1.73272518151336	0.549695418535402	-0.148983737561131	17.9658595041322	0.123346502136236	0.86149999499321	0.983726412989637	-1015.04081632653	0.534557140186342	0.180201675518371	-0.0223821193590027	-0.120571538805962	0.499210190559513	0.908281386991894	0.711154284973055	2.10518083219567	0.233329918239899	19.5574073791504	0.863150179585103	2.10615921020508	-0.220570888470086	270	0.697303909511898	1	7	3	3	0	0	0
2017-09-27 14:35:00	CRC_06	8946.48161995764	CRC_06_11_4.1	977662.845408761	7781911.14451571	-70.4373601379496	-20.0008385216344	0	0	0	0	0	0.92084171043502	-0.0824671245606197	-0.479546674073296	17.8884380165289	0.093044976954333	0.664749994874001	0.761107229670175	-1129.32653061224	0.480642363472538	0.0916965268896064	-0.423093694888698	-0.120571538805962	0.499210190559513	0.391531726958574	0.142045519688934	1.13394979467418	-0.287291279426163	19.9161281585693	1.01640461935463	2.25264263153076	0.0721597497299448	270	0.697303909511898	1	7	3	3	0	0	0
2017-09-27 15:20:00	CRC_06	8740.81837174379	CRC_06_11_5.1	968359.78387923	7782270.54685374	-70.5261100221352	-19.9998660292372	0	0	0	0	0	0.621271900832653	-0.475986449343325	-0.601518212453086	17.824826446281	0.0681484313389401	0.477250002324581	0.548954268102365	-1186.5306122449	0.453656092199534	0.0707527490663518	-0.517917717435706	-0.203823924064636	0.0064657715738589	-0.112326910223783	-0.412866053675433	0.599081614979757	-0.574003402029448	20.1945037841797	1.13533361091604	2.39376497268677	0.354176872330009	270	0.697303909511898	1	7	3	3	0	0	0
2017-09-27 16:05:00	CRC_06	8244.79172770224	CRC_06_11_6.1	958822.046936152	7782538.66071566	-70.6170823467939	-19.9997265910397	0	0	0	0	0	0.564163247123361	-0.572411624111088	-0.624770323061184	17.9751239669421	0.12697246389209	0.560750007629395	0.64343306341045	-1228.97959183673	0.433630603705838	0.126680036307054	-0.264704071308456	-0.203823924064636	0.0064657715738589	-0.516108656919028	-0.857560552925184	0.289076125086002	-0.740179546732783	20.4799385070801	1.25727842442736	2.55880928039551	0.683999353875174	270	0.697303909511898	1	7	3	3	0	0	0
2017-09-27 16:48:00	CRC_06	8622.4362666198	CRC_06_11_7.1	949691.296792525	7782729.34984749	-70.7041656469426	-20.0001436749262	0	0	0	0	0	0.58744324122866	-0.531975648305556	-0.615291742097819	18.2698512396694	0.242323978733807	0.859750002622604	0.981746327235515	-1233.65306122449	0.431425874443788	0.287641277464555	0.464056159511324	-0.203823924064636	0.0064657715738589	-0.665719025772139	-1.0223300319921	0.191938235040308	-0.792249592582429	20.6611595153809	1.33470054685528	2.66677045822144	0.899747622176107	270	0.697303909511898	1	7	1	3	0	0	0
2017-09-27 17:34:00	CRC_06	8621.4936384462	CRC_06_11_8.1	940402.018842263	7782950.1325676	-70.7927768146184	-20.0002825694972	0	0	0	0	0	0.608261435173261	-0.49715049737478	-0.606815496961227	18.6508842975207	0.391454189932779	1.22275003790855	1.39247451707709	-1676.24489795918	0.222631273980874	0.349929273222696	0.746068237944462	-0.203823924064636	0.0064657715738589	-0.683625226139603	-1.04205055891301	0.282037604101508	-0.743952493728068	20.809476852417	1.39806540247473	2.75028300285339	1.06663804749916	270	0.697303909511898	1	7	1	3	0	0	0
2017-09-27 18:17:00	CRC_06	8708.06965690667	CRC_06_11_9.1	931158.011643907	7783195.67221294	-70.8809712235068	-20.0001437707829	0	0	0	0	0	0.623423936466376	-0.472528515744429	-0.600641999001398	18.9400082644628	0.504612661000626	1.4977500140667	1.70363217943087	-2290.4693877551	-0.0671317679397417	0.316768384235055	0.59593062134162	-0.203823924064636	0.0064657715738589	-0.761451155233312	-1.12776211682822	0.196589454446817	-0.789756340900312	20.8911991119385	1.43297918449749	2.80007100105286	1.16613376077329	270	0.697303909511898	1	7	2	3	0	0	0
2017-09-27 19:01:00	CRC_06	8998.42081054841	CRC_06_11_10.1	921986.445377245	7783388.31989594	-70.9684711787364	-20.0004218799731	0	0	0	0	0	0.814298587540785	-0.205428165079161	-0.522926307756831	18.9976446280992	0.527170606839517	1.54850000143051	1.76105490234604	-2893.61224489796	-0.351667002046859	0.22332185911442	0.172846711659387	-0.203823924064636	0.0064657715738589	-0.679653586068496	-1.03767649667004	0.267105141686645	-0.751956929507189	20.9377136230469	1.4528513406425	2.85367226600647	1.27324985866476	270	0.697303909511898	1	7	1	3	0	0	0
2017-09-28 07:41:00	CRC_06	7565.53560658971	CRC_06_12_1.1	929112.882848505	7764631.66430166	-70.896110227601	-20.1679203606708	0	0	0	0	0	0.609264959063795	-0.495502033534431	-0.606406906546553	18.7417438016529	0.427015138678481	1.3735000193119	1.56304548391371	-2982.91836734694	-0.39379754899322	0.376029422521899	0.864237995402445	-0.203823924064636	0.0064657715738589	-0.638345155266668	-0.99218253340756	0.259554192926443	-0.756004559612878	20.8071060180664	1.39705252306814	2.80552411079407	1.17703118711869	271	0.706660390202918	1	7	3	3	0	0	0
2017-09-28 08:26:00	CRC_06	9601.28794540043	CRC_06_12_2.1	937315.868741948	7764472.77403484	-70.8177765903387	-20.1675059965872	0	0	0	0	0	0.603023166043891	-0.505799665009668	-0.60894828779554	18.6616280991736	0.39565914112156	1.30799999833107	1.4889333559883	-2541.97959183673	-0.185782787264911	0.387292164486043	0.915230634216791	-0.203823924064636	0.0064657715738589	-0.642659234130854	-0.996933731687162	0.269220902007704	-0.750822791871787	20.7206268310547	1.360106463298	2.74517440795898	1.05642909531732	271	0.706660390202918	1	7	1	3	0	0	0
2017-09-28 10:00:00	CRC_06	9196.28852292427	CRC_06_12_4.1	956249.443130199	7763877.23352171	-70.6369431914065	-20.1684777017819	0	0	0	0	0	0.564392381244236	-0.572005557953136	-0.624677029810921	18.2505041322314	0.234751832016175	0.970999985933304	1.10762373721735	-1220.36734693878	0.437693467236767	0.257462721133203	0.3274212061543	-0.203823924064636	0.0064657715738589	-0.203047233722948	-0.512778516684033	0.72016541796866	-0.509097327064098	20.3833236694336	1.21600216259239	2.5304582118988	0.627342932967017	271	0.706660390202918	1	7	3	3	0	0	0
2017-09-28 10:46:00	CRC_06	9023.00931288835	CRC_06_12_5.1	965558.461899774	7763614.44652159	-70.5480542868943	-20.1686163777008	0	0	0	0	0	0.623266660918792	-0.472780824615207	-0.600706034628064	17.984	0.130446400489609	0.755999997258186	0.864355011100204	-1100.34693877551	0.494313610424965	0.289561902907123	0.472751889183753	-0.203823924064636	0.0064657715738589	0.0316102811723888	-0.254344580688576	0.904035112837533	-0.410535340205222	20.145938873291	1.11458547298336	2.38668942451477	0.34003718530427	271	0.706660390202918	1	7	2	3	0	0	0
2017-09-28 11:32:00	CRC_06	8994.08460906956	CRC_06_12_6.1	974885.810183665	7763454.04981951	-70.459026647122	-20.1677830400095	0	0	0	0	0	0.894154005803359	-0.111877252645423	-0.490412723606358	17.7430661157025	0.0361487527923404	0.637249991297722	0.729991456690636	-995.489795918367	0.543780418059883	0.369847483632271	0.836248951706449	-0.120571538805962	0.499210190559513	0.412172164444838	0.164777327373093	1.37473100546497	-0.158222296357743	19.8581371307373	0.991629409799029	2.23135566711426	0.0296201461175397	271	0.706660390202918	1	7	2	3	0	0	0
2017-09-28 12:17:00	CRC_06	9030.1706106119	CRC_06_12_7.1	984211.232516868	7762132.25430468	-70.3697186786067	-20.1773656554196	0	0	0	0	0	1.63188205328253	0.489733982657261	-0.190042586253765	17.4814545454545	-0.0662418086544414	0.504749998450279	0.580070032651702	-795.877551020408	0.637948352173766	0.486178927367404	1.36294549789584	-0.120571538805962	0.499210190559513	0.699318838076784	0.481018829835972	1.58381013961663	-0.0461469764556933	19.4983406066895	0.837915385166018	2.0885534286499	-0.255754062265567	271	0.706660390202918	1	7	1	3	0	0	0
2017-09-28 13:03:00	CRC_06	8852.42189589814	CRC_06_12_8.1	993521.9553267	7762872.02930833	-70.2811097486575	-20.1683383841867	0	2	0	0	0	2.83280321955681	1.04126675834301	0.298919243103314	17.2020578512397	-0.175593181607515	0.410250000655651	0.473144938268044	-560.714285714286	0.748887632901122	0.696599179088277	2.31563392220546	-0.120571538805962	0.499210190559513	1.22848051457402	1.06379724584422	2.34797502062068	0.363477943046397	19.1424388885498	0.685865318496147	1.98952496051788	-0.453651315169064	271	0.706660390202918	1	7	2	3	0	0	0
2017-09-28 13:49:00	CRC_06	6697.41983291241	CRC_06_12_9.1	1001382.79277262	7762754.71778287	-70.2061103644629	-20.1673640111676	0	0	0	0	0	3.34119082057578	1.2063272765523	0.505912123566809	16.7701239669421	-0.34464515770779	-0.0632500004721805	-0.0626120299097202	-129.673469387755	0.952232989860464	0.556256428967476	1.68022496141197	-0.120571538805962	0.499210190559513	1.77173090367985	1.66209189816039	3.476820545524	0.968587218234833	18.8529167175293	0.562174245476956	1.94614052772522	-0.540350223375922	271	0.706660390202918	1	7	2	3	0	0	0
2017-09-28 16:53:00	CRC_06	7108.73543760494	CRC_06_13_1.1	1000204.67927854	7745714.54143333	-70.2126358458036	-20.3211134215429	0	0	0	0	0	3.72209611504969	1.31428698138199	0.660999863568572	16.3755398230089	-0.499079046075261	-0.273250006139278	-0.300223362719714	-111.551020408163	0.960782333025082	0.0880212267180716	-0.439733803911707	-0.120571538805962	0.499210190559513	1.91000008842336	1.81437105979767	4.60608777283229	1.57392254387126	18.722972869873	0.506659001541762	1.91948533058167	-0.593617636169558	271	0.706660390202918	1	7	5	3	0	1	0
2017-09-28 18:18:00	CRC_06	7386.77429273328	CRC_06_13_2.1	991050.227426272	7744590.22946451	-70.2997214330731	-20.3336146923026	0	0	0	0	0	3.11678303405643	1.13680139106588	0.414543227006438	16.5658016528926	-0.424613625584811	-0.255499996244907	-0.280139537031261	-371.326530612245	0.838232120026859	0.419224303278645	1.05980502162659	-0.120571538805962	0.499210190559513	1.3031209481707	1.14600054134661	2.68356885369565	0.543370529418741	19.0374584197998	0.641015050967497	1.97199785709381	-0.488677259570777	271	0.706660390202918	1	7	5	3	0	1	0
2017-09-29 07:31:00	CRC_06	8452.67058222947	CRC_06_13_3.1	861782.343225392	7747750.0761123	-71.5356938628334	-20.3340324916904	0	0	0	0	0	0.409581467260917	-0.892619452225495	-0.68770916699988	18.3262809917355	0.264409676208401	1.22124999761581	1.39077724772658	-5294.26530612245	-1.48418539747517	0.147308898154738	-0.171305846906364	-0.185332238674164	0.115912182574369	-0.794538591764256	-1.16420210238975	0.375396928239597	-0.693907920121667	20.8079566955566	1.39741595365166	3.02213597297668	1.60990562495309	272	0.716016870893939	1	7	5	3	0	1	0
2017-09-29 08:49:00	CRC_06	10000.000000587	CRC_06_13_4.1	851612.923376031	7748433.04860851	-71.6330782862048	-20.329774259333	0	0	0	0	0	0.491689625278943	-0.709907604483931	-0.654278367146308	18.4109173553719	0.297534987842477	1.39599996805191	1.58850378231369	-4359.38775510204	-1.04315289631753	0.123271247599186	-0.280137536083563	-0.185332238674164	0.115912182574369	-0.910762772501239	-1.2922025736259	0.197505233636136	-0.789265444254796	20.8068962097168	1.39696288772243	3.04867124557495	1.66293338203444	272	0.716016870893939	1	7	5	4	0	1	1
2017-09-29 08:49:00	CRC_06	7548.43664444492	CRC_06_13_4.2	842839.271701012	7748333.33172625	-71.7169678296763	-20.3322714680696	0	0	0	0	0	0.529260536938003	-0.636274459976868	-0.638981158460728	18.4612561983471	0.317236801450821	1.47599998116493	1.67902239768333	-3558.5306122449	-0.665345098495528	0.117277187444281	-0.307275949223419	-0.185332238674164	0.115912182574369	-0.902490275811938	-1.28309187507921	0.205318894393272	-0.785076989330705	20.7884197235107	1.38906927323204	3.06287384033203	1.69131566987091	272	0.716016870893939	1	7	5	4	0	1	1
2017-09-29 10:07:00	CRC_06	10000.000000438	CRC_06_13_5.1	833602.326257101	7748426.14639929	-71.8053334848237	-20.3330727344579	0	0	0	0	0	0.562349641488658	-0.575631484655813	-0.625508742829092	18.4897933884298	0.328405798723805	1.5450000166893	1.7570947308378	-3114.30612244898	-0.455780286936699	0.116083157589025	-0.312681980306831	-0.185332238674164	0.115912182574369	-0.878540251109418	-1.25671513980261	0.240165212970695	-0.766397878582425	20.7602519989014	1.37703532063645	3.07594394683838	1.71743480734272	272	0.716016870893939	1	7	5	4	0	1	1
2017-09-29 10:07:00	CRC_06	8088.40495058107	CRC_06_13_5.2	824559.783319639	7748599.3966292	-71.8918616266381	-20.3330704659687	0	0	0	0	0	0.540822734435399	-0.614663716609982	-0.634273544506971	18.5044214876033	0.334131001496197	1.58875000476837	1.80659707701568	-3250.83673469388	-0.520189189832302	0.116052948637559	-0.312818752875711	-0.185332238674164	0.115912182574369	-0.898484055535299	-1.27867972882846	0.271531450983842	-0.74958423922185	20.7376232147217	1.3673677411677	3.08892297744751	1.74337193987993	272	0.716016870893939	1	7	5	4	0	1	1
2017-09-29 15:02:00	CRC_06	9488.29150317783	CRC_06_14_1.1	859974.006355735	7729448.61646576	-71.5493048447351	-20.4994504382782	0	0	0	0	0	0.409751444052045	-0.892204537137331	-0.687639959990234	18.1152561983471	0.181817965705129	1.04825001955032	1.1950307988936	-4988.79591836735	-1.34007890143012	0.131600194168177	-0.242427805589101	-0.196831986308098	0.0478488298096614	-0.933115994034261	-1.31682071136393	0.216402487333186	-0.779135711500925	20.7193927764893	1.35957924449185	3.02424311637878	1.61411651398949	272	0.716016870893939	2	7	5	4	1	1	1
2017-09-29 15:49:00	CRC_06	8995.37413468149	CRC_06_14_2.1	869472.232201402	7729199.26013575	-71.458332644974	-20.4998664958551	0	0	0	0	0	0.362950415350497	-1.01348905087807	-0.706695262912987	18.0012561983471	0.137200199014351	0.875750005245209	0.999850050309443	-5531.77551020408	-1.5962318566529	0.138685032883472	-0.21035083687073	-0.230041265487671	-0.148706343035265	-0.858597176710654	-1.23475135477309	0.221025211633697	-0.776657734409136	20.7098560333252	1.3555049105957	2.98587155342102	1.53743526220207	272	0.716016870893939	2	7	5	4	1	1	1
2017-09-29 16:35:00	CRC_06	9344.758068908	CRC_06_14_3.1	878664.530749601	7728858.87712803	-71.3702765588454	-20.50111685496	0	0	0	0	0	0.361739747536679	-1.01683025516676	-0.70718819314489	17.9053553719008	0.0996661577877394	0.732749983668327	0.838048027443763	-6226.5306122449	-1.92398556087935	0.104120817321332	-0.366842086130682	-0.230041265487671	-0.148706343035265	-0.86648152975096	-1.2434345814317	0.191940913787926	-0.792248156659627	20.6972427368164	1.35011619658467	2.95503449440002	1.47581086890394	272	0.716016870893939	2	7	5	4	1	1	1
2017-09-29 17:23:00	CRC_06	9169.71646831655	CRC_06_14_4.1	888008.287403756	7728771.96223647	-71.2808323694931	-20.5000055675584	0	0	0	0	0	0.3861536829008	-0.951519846524841	-0.697247921599439	17.8824297520661	0.0906934388664572	0.640000015497208	0.733103060965235	-6866.20408163265	-2.22575426825748	0.0780684001690995	-0.484795733858189	-0.230041265487671	-0.148706343035265	-0.778921443243258	-1.14700256303936	0.228567859585869	-0.772614553890056	20.6943607330322	1.34888493288125	2.932297706604	1.43037395637205	272	0.716016870893939	2	7	5	4	1	1	1
2017-09-29 18:11:00	CRC_06	9228.62024622753	CRC_06_14_5.1	897407.001781478	7728509.18161194	-71.1908323735589	-20.5004223123464	0	0	0	0	0	0.415943865146902	-0.87720496737675	-0.685118680799124	17.9427107438017	0.114286449613368	0.642250016331673	0.735648897549394	-6751.40816326531	-2.17159880057621	0.110317158619605	-0.338787834794803	-0.230041265487671	-0.148706343035265	-0.750173746063648	-1.11534203626592	0.205871036842848	-0.784781017463791	20.6791591644287	1.34239044465082	2.89261817932129	1.35107888502661	272	0.716016870893939	2	7	5	4	1	1	1
2017-09-29 18:57:00	CRC_06	9084.29332394746	CRC_06_14_6.1	906676.582767202	7728275.12151603	-71.1020823421782	-20.5005610200496	0	0	0	0	0	0.403336906598674	-0.907983069763148	-0.690251675110062	17.9963553719008	0.135282094356694	0.655249997973442	0.750358149363906	-5547.51020408163	-1.60365476608974	0.0870571353797051	-0.44409877662953	-0.230041265487671	-0.148706343035265	-0.71272428518076	-1.07409804891189	0.228838329463649	-0.772469570517138	20.6571025848389	1.33296732521586	2.85411715507507	1.27413891941854	272	0.716016870893939	2	7	5	4	1	1	1
2017-09-30 07:13:00	CRC_06	8559.25821751183	CRC_06_15_1.1	977991.906193183	7707950.62150199	-70.4145822995031	-20.6669493384976	0	0	0	0	0	1.84859409121176	0.614425399484977	-0.101807057157115	16.850305785124	-0.313263283528121	-0.0345000005327165	-0.030081907911854	-166.571428571429	0.934826219092864	0.192734283813101	0.034359904049629	-0.159470394253731	0.268980223366821	0.95971468670642	0.767799008635059	2.25228815840143	0.312185709906256	19.0925216674805	0.664539440017014	1.98347890377045	-0.465733679400124	273	0.725373351584959	2	7	1	3	1	0	0
2017-09-30 08:07:00	CRC_06	8850.33923852179	CRC_06_15_2.1	968824.85235426	7708115.06644963	-70.502360260024	-20.6677830509662	0	0	0	0	0	1.53754841330915	0.430189208533943	-0.228451060070906	17.070520661157	-0.227074722469535	-0.0470000002533197	-0.0442254389289221	-331.34693877551	0.857092664237993	0.217373844446499	0.145916771810873	-0.207864500582218	-0.0174491171387811	0.729894923703992	0.514693004556087	2.09456861263312	0.227641316614636	19.4172267913818	0.8032615456458	2.10654640197754	-0.219797129271725	273	0.725373351584959	1	7	3	3	0	0	0
2017-09-30 09:11:00	CRC_06	7484.06405212496	CRC_06_15_3.1	958808.356192826	7708482.85328463	-70.598332574342	-20.6669481861459	0	0	0	0	0	1.34147578781402	0.293770342128804	-0.308283135931785	17.3946859504132	-0.100201641370575	0.100749999284744	0.122951100906837	-980.714285714286	0.550750828477882	0.292641963305108	0.486697019765705	-0.256258606910706	-0.303878457644389	0.424699826644439	0.178574341513076	1.35764524185628	-0.167380993278812	19.789945602417	0.962496292708112	2.2999267578125	0.166651756660957	273	0.725373351584959	1	7	2	3	0	0	0
2017-09-30 09:54:00	CRC_06	9050.48674994751	CRC_06_15_4.1	950284.368540496	7708742.91733084	-70.679998752522	-20.6666721095389	0	0	0	0	0	1.35263931006193	0.302057728328387	-0.303737844855485	17.7021157024793	0.0201214196073961	0.334499999880791	0.387435137512108	-1555.08163265306	0.279790564936207	0.329261136944464	0.652492196554468	-0.256258606910706	-0.303878457644389	0.245255141867746	-0.0190523835504238	1.05155740907417	-0.331457106930098	20.0206642150879	1.06106502292374	2.42081689834595	0.408237102430351	273	0.725373351584959	1	7	3	4	0	0	1
2017-09-30 10:39:00	CRC_06	8788.5113819047	CRC_06_15_5.1	940758.301055607	7708932.5827737	-70.7712491483423	-20.6672274075264	0	0	0	0	0	1.46944235927529	0.384882981388431	-0.256180824276829	18.0190495867769	0.144164245098555	0.622999995946884	0.713867836231233	-2247.28571428571	-0.0467596844528808	0.274380034085624	0.404015203587466	-0.256258606910706	-0.303878457644389	-0.06977764762539	-0.366005532665008	0.741756650896079	-0.497523506714982	20.2332363128662	1.15188111060179	2.54334807395935	0.653101872191313	273	0.725373351584959	1	7	3	4	0	0	1
2017-09-30 11:25:00	CRC_06	8873.84641379029	CRC_06_15_6.1	931670.015283769	7709182.71167545	-70.8583323676929	-20.6670886002275	0	0	0	0	0	0.934319871995184	-0.0679364240150217	-0.47405896454006	18.2336198347107	0.228143589494103	0.761749997735023	0.870861036053009	-2923.18367346939	-0.365617450521557	0.170705279235339	-0.0653775379915334	-0.256258606910706	-0.303878457644389	-0.465470345470158	-0.801791368862478	0.374550231466008	-0.694361785650358	20.3913421630859	1.21942786253224	2.65800809860229	0.882237032238772	273	0.725373351584959	1	7	3	4	0	0	1
2017-09-30 12:10:00	CRC_06	8613.89977936699	CRC_06_15_7.1	922377.206357587	7709340.63503889	-70.9473604116784	-20.6677827698176	0	0	0	0	0	0.613420445885923	-0.488704695796967	-0.604714976638514	18.3130247933884	0.259221413357019	0.855000004172325	0.976371787082381	-3584.04081632653	-0.677379646869144	0.086910595817746	-0.444762241972053	-0.256258606910706	-0.303878457644389	-0.598693483941233	-0.948513198999067	0.270033481140554	-0.75038721485149	20.4869079589844	1.26025594763865	2.73493814468384	1.035973074737	273	0.725373351584959	1	7	2	4	0	0	1
2017-09-30 12:57:00	CRC_06	8002.23893683065	CRC_06_15_8.1	912712.629382073	7709672.07217292	-71.0399992187491	-20.6669487221617	0	0	0	0	0	0.417135713911719	-0.874343657105979	-0.684633412849214	18.2744710743802	0.244132107745005	0.835499987006187	0.954307858779403	-4554.48979591837	-1.13519312227896	0.118458163376122	-0.301929020444217	-0.256258606910706	-0.303878457644389	-0.678315853150615	-1.03620321939855	0.254669913147817	-0.758622741579729	20.5436496734619	1.28449741945386	2.80340385437012	1.17279409318333	273	0.725373351584959	1	7	3	3	0	0	0
2017-09-30 13:39:00	CRC_06	9132.62546923608	CRC_06_15_9.1	903943.912398058	7709837.67102556	-71.1240269016815	-20.6673667012358	0	0	0	0	0	0.381024662032723	-0.964891176205636	-0.699336231387704	18.1973966942149	0.21396643483227	0.778499990701675	0.889813360081388	-5890.18367346939	-1.76531244748288	0.14878105345322	-0.164640588690105	-0.256258606910706	-0.303878457644389	-0.757743206299751	-1.12367846394458	0.230233222707749	-0.771721848334358	20.5730686187744	1.29706592465666	2.84626984596252	1.25845695497587	273	0.725373351584959	1	7	3	3	0	0	0
2017-09-30 14:26:00	CRC_06	8290.64771681253	CRC_06_15_10.1	894221.694168823	7710113.67961925	-71.2172214209469	-20.6669490360447	0	0	0	0	0	0.360573168430063	-1.02006037910651	-0.707663172410873	18.0973223140496	0.174798931797713	0.724250003695488	0.828430448797569	-6905.12244897959	-2.24411417525627	0.131565806679684	-0.242583496697539	-0.256258606910706	-0.303878457644389	-0.815607691701385	-1.187406006288	0.239426260383704	-0.766793988638627	20.5964012145996	1.30703418996694	2.89227223396301	1.35038755214679	273	0.725373351584959	1	7	4	3	0	0	0
2017-09-30 15:08:00	CRC_06	8552.13974408784	CRC_06_15_11.1	885105.935144956	7710246.8905771	-71.3045826877565	-20.6676438015367	0	0	0	0	0	0.368915092613962	-0.997188762736156	-0.704266710907932	18.0255371900826	0.146703388700975	0.680250003933907	0.778645218774469	-6514.10204081633	-2.05964861778547	0.101783011506457	-0.377426621221295	-0.256258606910706	-0.303878457644389	-0.818068537164824	-1.19011619427954	0.246402539128157	-0.763054406134696	20.6142673492432	1.31466704708798	2.93184661865234	1.42947250784785	273	0.725373351584959	1	7	3	3	0	0	0
2017-09-30 15:52:00	CRC_06	7217.15808521349	CRC_06_15_12.1	876965.072777289	7710507.67138438	-71.3826383712707	-20.6669479330325	0	0	0	0	0	0.384138524709713	-0.956752050014412	-0.698068404627991	17.9599421487603	0.121030544404571	0.650499984622002	0.744983592350369	-5710.69387755102	-1.6806373651261	0.0904406382550689	-0.428779794751049	-0.256258606910706	-0.303878457644389	-0.862950017519075	-1.23954524250936	0.199956001941163	-0.787951728073092	20.6260223388672	1.31968907104835	2.9638044834137	1.49333670532794	273	0.725373351584959	1	7	4	3	0	0	0
2017-09-30 16:38:00	CRC_06	8984.52318692488	CRC_06_15_13.1	866664.772125088	7710749.53998598	-71.4813881312417	-20.6668109642067	0	0	0	0	0	0.389729920360777	-0.942301291651012	-0.695791836337764	17.8744214876033	0.0875591329419029	0.620000004768372	0.710473398692624	-5214.38775510204	-1.4465028196077	0.113569785367017	-0.324061401262304	-0.256258606910706	-0.303878457644389	-0.89540976705271	-1.27529394136158	0.239686266892624	-0.766654614077018	20.6402969360352	1.32578753402409	3.00719499588013	1.58004776307887	273	0.725373351584959	1	7	5	3	0	1	0
2017-09-30 17:26:00	CRC_06	8693.56066472208	CRC_06_15_14.1	857219.608799026	7710951.91338474	-71.5719436076201	-20.6668105988241	0	0	0	0	0	0.413277974973122	-0.883634849537431	-0.686204113026354	17.7910413223141	0.0549254771391667	0.592749997973442	0.679640492697902	-4659.22448979592	-1.18460216408168	0.148976201588968	-0.163757045549974	-0.208331733942032	-0.020214522955046	-0.890029551000606	-1.2693685806866	0.231715471243969	-0.770927299994824	20.6443271636963	1.32750934752859	3.04559898376465	1.65679381243463	273	0.725373351584959	1	7	5	3	0	1	0
2017-09-30 19:35:00	CRC_06	9176.13171529866	CRC_06_16_1.1	857651.092612994	7692402.85036791	-71.5640269262856	-20.8340334576679	0	0	0	0	0	0.372860937482781	-0.986549750615614	-0.702660137904142	17.5046776859504	-0.0571526449309919	0.369249999523163	0.426754154213756	-4496.67346938776	-1.10791802184499	0.190906794607479	0.0260858534413427	-0.208331733942032	-0.020214522955046	-0.858142603072675	-1.23425072194863	0.252255584752295	-0.759916924418081	20.5568313598633	1.29012896376511	3.04490208625793	1.65540114116811	273	0.725373351584959	1	7	4	3	0	0	0
2017-10-01 07:20:00	CRC_06	4869.86400963245	CRC_06_16_2.1	989908.793162821	7689055.63998028	-70.2952774129923	-20.8340293718708	0	0	0	0	0	2.9403240463386	1.07851979511989	0.342696954441614	16.2237603305785	-0.55848309854635	-0.499249994754791	-0.555938396342635	-93.9795918367347	0.96907172994483	0.365815947742946	0.817995967297688	-0.159470394253731	0.268980223366821	1.5437949038184	1.41106052750291	3.25137350407064	0.847738002963413	18.6715335845947	0.4846828593728	1.86216831207275	-0.708159249520704	274	0.734729832275979	1	7	2	3	0	0	0
2017-10-01 07:54:00	CRC_06	6967.08662056262	CRC_06_16_3.1	995988.631919686	7688706.72135499	-70.2369433680802	-20.8355587470087	0	0	0	0	0	3.5758321610364	1.27419792137657	0.601447669359844	15.9696724137931	-0.657929023020706	-0.686249986290932	-0.767525615510609	-49.530612244898	0.990040727031021	0.299788860990557	0.519054963637402	-0.159470394253731	0.268980223366821	1.75681789066188	1.64566784008791	4.00958935496424	1.25417398897656	18.5347652435303	0.426252022101574	1.83656537532806	-0.759323838286042	274	0.734729832275979	1	7	3	3	0	0	0
2017-10-01 10:38:00	CRC_06	5860.93261306966	CRC_06_17_1.1	996133.914393411	7670223.71458055	-70.2302775911715	-21.0019468302172	0	0	0	0	0	3.01530565983719	1.1037012047544	0.373226141480726	15.9906115702479	-0.649733773920689	-0.778499990701675	-0.871904881740309	-60.8571428571429	0.984697387553135	0.255319242024306	0.31771649513863	-0.159470394253731	0.268980223366821	1.86267604380677	1.76225195710051	4.68185724890753	1.61453820982185	18.5847053527832	0.447587678982061	1.87329840660095	-0.68591700773675	274	0.734729832275979	1	7	2	3	0	0	0
2017-10-01 11:48:00	CRC_06	10000.0000004694	CRC_06_17_2.1	988998.345987817	7670479.46825186	-70.2987738606422	-21.0015515394582	0	0	0	0	0	3.03355478371183	1.1097351278092	0.380656375241691	16.2371900826446	-0.553226909560383	-0.665749996900558	-0.744330236128766	-34.9591836734694	0.996914861062032	0.298492728136318	0.513186656017283	-0.159470394253731	0.268980223366821	1.29423807858478	1.13621762452399	2.34677391252147	0.362834097953954	18.8080425262451	0.543002874762075	1.9338880777359	-0.564835366284438	274	0.734729832275979	1	7	3	4	0	0	1
2017-10-01 11:48:00	CRC_06	110.700753444265	CRC_06_17_2.2	983953.029015588	7670797.81410708	-70.3472470405159	-21.0000168806443	0	0	0	0	0	3.12613641139534	1.13979786872964	0.418351507368828	16.4276363636364	-0.478689297872503	-0.546749994158745	-0.609683814734382	-162.673469387755	0.936665098084352	0.298492728136318	0.513186656017283	-0.159470394253731	0.268980223366821	1.04719186326077	0.86413971631192	1.91313738416438	0.130386451592543	18.9762897491455	0.614882273357687	1.99847555160522	-0.435764565818507	274	0.734729832275979	1	7	3	4	0	0	1
2017-10-01 13:11:00	CRC_06	6143.86968609255	CRC_06_17_3.1	979437.079244466	7670791.70612189	-70.3905552689017	-21.0012526063395	0	0	0	0	0	2.9778127355708	1.09118904966904	0.357960685802136	16.580652892562	-0.418801089210793	-0.417249999940395	-0.463156836664258	-351.387755102041	0.847638323035679	0.301180354486087	0.525355021425813	-0.159470394253731	0.268980223366821	0.839803522053354	0.635737973790669	1.60233598542106	-0.0362163341493145	19.1145076751709	0.673932409381149	2.05461263656616	-0.323580916921002	274	0.734729832275979	1	7	4	4	0	0	1
2017-10-01 13:58:00	CRC_06	9118.62071244727	CRC_06_17_4.1	969878.121750613	7671234.43242968	-70.4823599549988	-20.9997278744525	0	0	0	0	0	1.45031277173095	0.371779237813616	-0.263969543789156	16.9068760330579	-0.291122598230277	-0.171750001609325	-0.185377883168562	-813.571428571429	0.629601189421824	0.270763076626227	0.387639244170029	-0.159470394253731	0.268980223366821	0.395069422250644	0.145941668163403	1.0838970014616	-0.314121708172926	19.4170551300049	0.803188207635692	2.18994998931885	-0.0531244428363664	274	0.734729832275979	1	7	4	4	0	0	1
2017-10-01 15:39:00	CRC_06	7476.93668299487	CRC_06_17_5.1	959711.757867399	7671673.56577235	-70.5799988432299	-20.9983370535014	0	0	0	0	0	0.855032937601209	-0.156615287277202	-0.506341087275616	17.2045454545455	-0.174619573678415	-0.000250000040978193	0.00867136849750921	-1243.48979591837	0.42678535259092	0.212930536657551	0.125799469119919	-0.256258606910706	-0.303878457644389	0.0596930356580655	-0.223416371214591	0.891981538666452	-0.416996569283237	19.7066707611084	0.926919209127061	2.34258818626404	0.251905822029752	274	0.734729832275979	2	7	5	4	1	1	1
2017-10-01 16:19:00	CRC_06	8624.62468723041	CRC_06_17_6.1	951026.100036968	7671695.90940148	-70.6633323401971	-21.0002828343045	0	0	0	1	0	0.783996285870671	-0.243350996052809	-0.535264060870398	17.3769504132231	-0.107143045409905	0.113499999046326	0.137377502596936	-2104.85714285714	0.0204316060267004	0.148714038324167	-0.164944003105687	-0.256258606910706	-0.303878457644389	-0.23404333681752	-0.546915266691055	0.490772549193771	-0.632061673819742	19.9113483428955	1.0143625632059	2.46014761924744	0.48683512346348	274	0.734729832275979	2	7	6	4	1	1	1
2017-10-01 17:04:00	CRC_06	8971.19391405942	CRC_06_17_7.1	941824.794794803	7671881.71945474	-70.7516656939877	-21.0008388178791	0	0	0	0	0	0.616725716739893	-0.483330897286771	-0.603369216959474	17.5099173553719	-0.0551019225819985	0.201250001788139	0.236665095658319	-2732.30612244898	-0.2755701457708	0.0981637101886929	-0.393813192577061	-0.256258606910706	-0.303878457644389	-0.309743707136354	-0.63028589586752	0.654934651903429	-0.544063795640123	20.1026573181152	1.09609451602913	2.57811999320984	0.722589640988064	274	0.734729832275979	3	7	6	4	1	1	1
2017-10-01 17:49:00	CRC_06	8941.36958166283	CRC_06_17_8.1	932467.661735685	7672159.01507244	-70.8415268337732	-21.000561003362	0	0	0	3	0	0.53612190981706	-0.623393700084185	-0.636187511775948	17.5867107438017	-0.0250462253157266	0.269750006496906	0.314171652692146	-3227.28571428571	-0.509078894773775	0.0666221798489493	-0.536619080289549	-0.256258606910706	-0.303878457644389	-0.509708018139127	-0.850511376283589	0.311639933054691	-0.728084384742754	20.2535266876221	1.16054966339923	2.68142104148865	0.929025164651566	274	0.734729832275979	3	7	6	4	1	1	1
2017-10-01 19:21:00	CRC_06	8046.1551529945	CRC_06_17_9.1	922673.873900365	7672303.55793847	-70.9355549973873	-21.0015322166716	0	0	0	0	0	0.491652050117652	-0.709984027892496	-0.654293666085255	17.598479338843	-0.0204401864751043	0.284000001847744	0.33029527315155	-4105.71428571429	-0.923481347290277	0.0711306512255801	-0.516206746131024	-0.256258606910706	-0.303878457644389	-0.562815102523224	-0.908999479052199	0.264437467593476	-0.753386916428646	20.3410930633545	1.19796019723353	2.75564455986023	1.07735251600457	274	0.734729832275979	3	7	6	4	1	1	1
2017-10-02 12:08:00	CRC_06	9216.40512390094	CRC_06_18_1.1	882154.645537928	7654940.49383226	-71.3206933156056	-21.1669502435192	0	0	0	0	0	0.404139215747515	-0.905995866945225	-0.689925010412874	17.0953719008264	-0.217348346912115	-0.13825000077486	-0.147473218251401	-6196.71428571429	-1.90991958074027	0.323463056567586	0.626241091857589	-0.256258606910706	-0.303878457644389	-0.823534872963649	-1.19613640069225	0.22175857332715	-0.776264621309969	20.32253074646	1.1900299137381	2.98447966575623	1.53465373129073	275	0.744086312967	4	7	5	6	1	1	1
2017-10-02 17:01:00	CRC_06	8961.44990501527	CRC_06_18_2.1	938064.873220523	7653454.65371839	-70.7830543516477	-21.1677832566276	0	0	0	0	0	0.416845294336478	-0.875040122814689	-0.684751658818041	17.560652892562	-0.0352448492374448	0.283749997615814	0.330012397736531	-2841.87755102041	-0.327260937945163	0.208516954415055	0.105816750356983	-0.256258606910706	-0.303878457644389	-0.475314762030047	-0.812633260375246	0.344219014277368	-0.710620609770844	20.1502552032471	1.11642951650476	2.6907901763916	0.947748326731627	275	0.744086312967	3	7	5	6	1	1	1
2017-10-02 17:47:00	CRC_06	8961.55549024587	CRC_06_18_3.1	947457.79324664	7653263.53140021	-70.6927767127828	-21.1672277289919	0	0	0	0	0	0.523227264980475	-0.64773936823119	-0.641437639182534	17.3582231404959	-0.1144725987897	0.058249999769032	0.0748630949219184	-2407.5306122449	-0.1223559035166	0.225465277215016	0.182551146456862	-0.256258606910706	-0.303878457644389	-0.407358347402367	-0.737791234897375	0.357477510007969	-0.703513491423256	20.0046424865723	1.05422014197825	2.58593940734863	0.738215860463844	275	0.744086312967	3	7	6	5	1	1	1
2017-10-02 18:31:00	CRC_06	9135.97096944563	CRC_06_18_4.1	956675.24235045	7652963.98001708	-70.6041654960752	-21.1676446050214	0	0	0	0	0	0.541586702143905	-0.613252110595571	-0.633962490743568	17.132479338843	-0.202825092421613	-0.172500003129244	-0.186226496768315	-1862.04081632653	0.134981251266141	0.218903391686939	0.152841874972212	-0.256258606910706	-0.303878457644389	-0.119229594637154	-0.420468145186023	0.684902822708294	-0.527999579842299	19.8261432647705	0.977960834444274	2.47547292709351	0.517461027103576	275	0.744086312967	3	7	4	5	1	0	1
2017-10-02 19:17:00	CRC_06	8992.350516299	CRC_06_18_5.1	965966.135039043	7652672.62186756	-70.5148599543447	-21.1679222043311	0	0	0	0	0	0.601264308949914	-0.508720659176054	-0.609664416386159	16.887694214876	-0.298630053391198	-0.347000002861023	-0.38367019387631	-1313.69387755102	0.393666275466726	0.226181285549589	0.185792910718991	-0.256258606910706	-0.303878457644389	-0.0123230560482622	-0.302729416198372	0.676526674961737	-0.532489551747201	19.6104030609131	0.885791253045925	2.35227012634277	0.271254090063168	275	0.744086312967	3	7	5	5	1	1	1
2017-10-04 18:55:00	CRC_06	5172.99626327723	CRC_06_19_1.1	1003128.18512167	7633250.92362678	-70.152360641746	-21.3329185033766	0	0	0	0	0	4.37088550907193	1.47496562223498	0.925158126306804	16.0333553719008	-0.633004537345022	-0.883249998092651	-0.990427682675291	-69.3469387755102	0.980692289854395	0.155307213521596	-0.135093066046795	-0.159470394253731	0.268980223366821	1.93973125854994	1.84711470885996	4.04297149242674	1.27206823629255	18.5315570831299	0.424881416178912	1.92650234699249	-0.57959491828374	277	0.76279927434904	1	7	3	4	0	0	1
2017-10-04 19:30:00	CRC_06	7426.41896526303	CRC_06_19_2.1	996689.35031164	7633494.36612203	-70.2143048793388	-21.3325038383262	0	0	0	0	0	3.42213207110763	1.23026376943817	0.538867810452807	16.1870495867769	-0.572851093300601	-0.862999990582466	-0.967515153417863	-149.571428571429	0.942846042129042	0.208756129251172	0.106899626629069	-0.159470394253731	0.268980223366821	1.24386220146993	1.08073746567282	2.1596954432683	0.262552071373884	18.7080192565918	0.500270445992644	1.97144269943237	-0.489786679702176	277	0.76279927434904	1	7	4	4	0	0	1
2017-10-05 08:30:00	CRC_06	9078.60498912476	CRC_06_20_1.1	865875.185782309	7618363.12060377	-71.4693047837462	-21.500144654274	0	0	0	0	0	0.46474111576875	-0.766274768714456	-0.665250604857323	16.2888842975207	-0.532994625186658	-0.753249987959862	-0.84333494534493	-5166.87755102041	-1.42408967671667	0.0375094190963707	-0.66842858979184	-0.287538185715675	-0.489012347039643	-0.928236507134839	-1.31144681568614	0.184871128180217	-0.796037862824414	20.1175765991211	1.10246840397626	3.06957101821899	1.70469922644848	278	0.772155755040061	1	7	3	4	0	0	1
2017-10-05 09:15:00	CRC_06	9223.1581653443	CRC_06_20_2.1	875136.136405822	7618043.20156028	-71.3799989662987	-21.5011170327105	0	0	0	0	1	0.428368541225791	-0.847771376284651	-0.680059903824154	16.2898512396694	-0.532616179579691	-0.806500007708867	-0.903586411170019	-5702.77551020408	-1.67690184131093	0.0497466583836938	-0.613023864632569	-0.287538185715675	-0.489012347039643	-0.885985724890945	-1.26491501823211	0.2072079220922	-0.784064390036566	20.1110343933105	1.09967341092349	3.03882884979248	1.64326446132829	278	0.772155755040061	1	7	3	4	0	0	1
2017-10-05 10:04:00	CRC_06	9999.99999999965	CRC_06_20_3.1	884917.454863167	7617811.18259602	-71.2857064379648	-21.5011372641436	0	0	0	0	0	0.421846149178843	-0.863114606825481	-0.682715532550354	16.3176776859504	-0.521725356000751	-0.84825000166893	-0.950825798988826	-6514.42857142857	-2.05980266000465	0.0745598144633385	-0.500681034632426	-0.287538185715675	-0.489012347039643	-0.929490541999928	-1.31282791428938	0.20173669096492	-0.786997202922634	20.11448097229	1.10114587519356	3.0219521522522	1.60953827991496	278	0.772155755040061	0	7	2	4	0	0	1
2017-10-05 10:04:00	CRC_06	348.700347568774	CRC_06_20_3.2	890091.438981616	7617749.63535411	-71.2358466468108	-21.5005747680853	0	0	0	0	0	0.440297470324569	-0.820304711581996	-0.675202973029517	16.3399586776859	-0.513004934150807	-0.860000014305115	-0.964120732739657	-7014.22448979592	-2.29558353174056	0.0831374536745282	-0.46184533551329	-0.287538185715675	-0.489012347039643	-0.93311024921214	-1.31681438445387	0.18937503552173	-0.793623576682674	20.1179428100586	1.10262485839787	3.01010036468506	1.58585381578283	278	0.772155755040061	0	7	2	4	0	0	1
2017-10-05 10:50:00	CRC_06	8938.2181829063	CRC_06_20_4.1	893865.884349199	7617567.25805342	-71.1994432634666	-21.5013944231951	1	0	0	0	0	0.444218962556786	-0.811437679201123	-0.673606315339135	16.3559173553719	-0.506758964346532	-0.861999988555908	-0.966383668618192	-7253.08163265306	-2.40826541507242	0.0831374536745282	-0.46184533551329	-0.287538185715675	-0.489012347039643	-0.926992505331443	-1.31007676673382	0.206403661570124	-0.784495507927225	20.1222133636475	1.10444934511657	3.00020289421082	1.56607483450106	278	0.772155755040061	0	7	2	4	0	0	1
2017-10-05 11:35:00	CRC_06	8852.58285084673	CRC_06_20_5.1	903160.896668734	7617369.08916803	-71.1098599288346	-21.5011165385809	1	0	0	0	0	0.399156738486555	-0.918401110942	-0.691953654144592	16.3832975206612	-0.496042807970806	-0.805500000715256	-0.902454920750214	-6904.38775510204	-2.24376758026311	0.261861889505115	0.34733866538284	-0.287538185715675	-0.489012347039643	-0.917196833704036	-1.29928855918155	0.18864794557998	-0.794013327855836	20.1516380310059	1.11702029491971	2.99086046218872	1.54740503512431	278	0.772155755040061	0	7	1	4	0	0	1
2017-10-05 12:20:00	CRC_06	9112.26586521	CRC_06_20_6.1	912283.344772219	7617154.51641764	-71.0219432183239	-21.5009779803033	0	0	0	0	0	0.39266054580609	-0.934809791490369	-0.694598615650892	16.3362396694215	-0.514460494177667	-0.961500003933907	-1.07896619543041	-5462.32653061224	-1.56346900216056	0.376458057348095	0.866178661444964	-0.287538185715675	-0.489012347039643	-0.846599853187631	-1.22153841530746	0.20869667336764	-0.783266355951881	20.1744270324707	1.12675632319789	2.97063446044922	1.50698564606407	278	0.772155755040061	1	7	3	4	0	0	1
2017-10-05 13:07:00	CRC_06	9054.25937862265	CRC_06_20_7.1	921652.72439049	7616974.63119254	-70.9316655978915	-21.5004223783084	0	0	0	0	0	0.444593594719966	-0.810594684393504	-0.673453781739937	16.562173553719	-0.426033605255502	-0.844750002026558	-0.94686561062018	-4315.59183673469	-1.0224919836697	0.658254473735546	2.14202631255594	-0.287538185715675	-0.489012347039643	-0.797000478236841	-1.16691343686957	0.2169659218295	-0.778833686616067	20.1745223999023	1.12679706653684	2.92497825622559	1.41574685822569	278	0.772155755040061	1	7	4	4	0	0	1
2017-10-05 13:53:00	CRC_06	9170.44602436493	CRC_06_20_8.1	930877.594508169	7616746.91008497	-70.8427767011708	-21.5002836436971	0	0	0	0	0	0.52455666826831	-0.645201814525688	-0.64089636513239	16.8073719008264	-0.330066915394079	-0.476749993860722	-0.53048003893125	-3426.95918367347	-0.603275711803757	0.410188374136455	1.01889439146507	-0.287538185715675	-0.489012347039643	-0.74206822502686	-1.10641523200072	0.240401132900267	-0.766271415453116	20.14914894104	1.11595689377278	2.86229562759399	1.2904826766731	278	0.772155755040061	1	7	4	4	0	0	1
2017-10-05 14:40:00	CRC_06	9316.88816602156	CRC_06_20_9.1	940205.812126582	7616572.75762674	-70.7529157461446	-21.4995894213909	0	0	0	0	0	0.615494042634964	-0.485330012307859	-0.603870700021335	16.5035371900826	-0.448982935012733	-0.94250001013279	-1.05746803481787	-2725.04081632653	-0.272142706393993	0.293778906165031	0.491844586565439	-0.287538185715675	-0.489012347039643	-0.657084648851038	-1.01282078608713	0.259993020304592	-0.755769329449967	20.0893020629883	1.090388818841	2.78327608108521	1.13257100263892	278	0.772155755040061	1	7	5	4	0	1	1
2017-10-05 15:28:00	CRC_06	9143.93297388791	CRC_06_20_10.1	949487.839916948	7616255.81658529	-70.663471232266	-21.500144741461	0	0	0	0	0	0.694807597746452	-0.364120309518885	-0.57157773851043	16.3839669421488	-0.495780807165968	-1.0472500026226	-1.17599081889244	-2573.67346938776	-0.200734510164298	0.171627736629683	-0.0612010650792393	-0.287538185715675	-0.489012347039643	-0.597558152449413	-0.947262831261126	0.241081449139725	-0.765906736976322	19.9859352111816	1.04622792860756	2.69072818756104	0.947624449027469	278	0.772155755040061	2	7	5	4	1	1	1
2017-10-05 16:13:00	CRC_06	9174.50137286903	CRC_06_20_11.1	958726.507949444	7615903.88969354	-70.5744430877605	-21.5009780558985	0	0	0	0	0	0.79141039484077	-0.233938615367553	-0.532245364567193	16.338305785124	-0.513651849718279	-1.10225000977516	-1.23822236485152	-1837.85714285714	0.146390003124332	0.200460078430427	0.0693388333129757	-0.287538185715675	-0.489012347039643	-0.493864837451161	-0.833062902299262	0.292694866825727	-0.738239747049911	19.8294486999512	0.97937299857269	2.57866787910461	0.723684529311843	278	0.772155755040061	2	7	5	4	1	1	1
2017-10-05 16:58:00	CRC_06	8972.47543510491	CRC_06_20_12.1	968056.358756727	7615682.81527173	-70.4845821322595	-21.5005611564268	0	0	0	0	0	0.894321639504698	-0.111689792780069	-0.490344470598941	16.3952314049587	-0.491372077573432	-1.0922500193119	-1.22690755057562	-1003.97959183673	0.539775320361145	0.35126792510755	0.752129052644809	-0.197604492306709	0.0432766122297591	-0.258422217845627	-0.573764311700625	0.415934816618822	-0.672177885574271	19.6448421478271	0.900504487611619	2.46066665649414	0.487872361009552	278	0.772155755040061	2	7	5	4	1	1	1
2017-10-05 17:48:00	CRC_06	9349.1134178742	CRC_06_20_13.1	977298.352737977	7615381.76026905	-70.395554145775	-21.5008393986776	0	0	0	0	0	1.58468807819817	0.46038759187287	-0.209257879513581	16.5112561983471	-0.445961839312474	-0.676999986171722	-0.757059402189156	-621.428571428571	0.720245407771912	0.129473870550236	-0.252054844244276	-0.197604492306709	0.0432766122297591	0.130983685896294	-0.144902272277856	0.812252380116692	-0.459734793670105	19.3934783935547	0.793115639377666	2.31972742080688	0.2062211540895	278	0.772155755040061	2	7	5	4	1	1	1
2017-10-05 18:55:00	CRC_06	8862.2408157096	CRC_06_20_14.1	986830.505078989	7615097.63822351	-70.3037485412773	-21.5008387485368	0	0	0	0	0	1.96406764702664	0.675017652835363	-0.0547913473176606	16.4516859504132	-0.469276676365337	-0.571750000119209	-0.637970884144944	-379.510204081633	0.834371436908603	0.236832501849082	0.234016835889489	-0.197604492306709	0.0432766122297591	0.485844425260117	0.245914351025067	1.08635064935158	-0.312806448411055	19.0588703155518	0.650162745431118	2.16156792640686	-0.109842802596603	278	0.772155755040061	2	7	5	4	1	1	1
2017-10-06 07:14:00	CRC_06	8962.15337008198	CRC_06_21_1.1	969334.802015727	7597171.7541259	-70.4670822129309	-21.6669500946704	0	0	0	0	0	0.985644741190804	-0.0144592923561647	-0.453161754433205	16.5975619834711	-0.41218314295522	-0.605750009417534	-0.676441299892142	-905.244897959184	0.586353836386392	0.21936960169806	0.154952664581386	-0.235738590359688	-0.182426998907308	-0.133046768913717	-0.435685329831569	0.516637224351174	-0.618197106443422	19.5564289093018	0.862732152927373	2.51493787765503	0.596327291011499	279	0.781512235731081	2	7	4	4	1	0	1
2017-10-06 09:00:00	CRC_06	7125.15641783021	CRC_06_21_2.1	958999.221187054	7597640.80126875	-70.5668045027872	-21.6654201681602	0	0	0	0	0	0.76821286810769	-0.26368841222431	-0.541690368474615	16.7494049586777	-0.352754244346433	-0.51325000077486	-0.571779158247422	-1367.87755102041	0.368104894721161	0.334403404318135	0.675774074422859	-0.318817764520645	-0.674146236434903	-0.288033778870097	-0.60637623239678	0.457337084567759	-0.649984506766409	19.745138168335	0.943353442330526	2.63432741165161	0.834913843434521	279	0.781512235731081	3	7	5	4	1	1	1
2017-10-06 09:36:00	CRC_06	9047.1823138218	CRC_06_21_3.1	950629.030565951	7597754.60909191	-70.647498777648	-21.6665335140283	0	0	0	0	0	0.713261623349455	-0.337906992702412	-0.564064077854552	16.671826446281	-0.383117226507254	-0.651500001549721	-0.728206615669364	-1992.38775510204	0.0734895228963047	0.257201601700209	0.326238974600345	-0.318817764520645	-0.674146236434903	-0.472546858143133	-0.8095849015947	0.286525617833047	-0.741546727238132	19.8496494293213	0.988003252631475	2.70007729530334	0.966307589080019	279	0.781512235731081	3	7	4	4	1	0	1
2017-10-06 10:22:00	CRC_06	6654.78727569582	CRC_06_21_4.1	942436.165198863	7597998.45049559	-70.7265271951064	-21.6663920041476	1	0	0	0	0	0.642012529902988	-0.443147458499782	-0.593073548292732	16.634958677686	-0.397546678240423	-0.722249999642372	-0.808259000857148	-2682.51020408163	-0.252078707345497	0.19378176557727	0.0391024311744563	-0.318817764520645	-0.674146236434903	-0.579846105645327	-0.927756130305236	0.25922513310156	-0.756180949692597	19.9313259124756	1.02289747785153	2.76813340187073	1.10231006177342	279	0.781512235731081	2	7	4	4	1	0	1
2017-10-06 11:07:00	CRC_06	8844.11976450801	CRC_06_21_5.1	931984.002649757	7598313.96918156	-70.8273599424356	-21.6661165859625	0	0	0	0	0	0.572294388587276	-0.558101754634762	-0.621459682932081	16.5624132231405	-0.425939802498209	-0.707249999046326	-0.791286762582891	-3960.38775510204	-0.85492293211545	0.248539033720623	0.287018756149631	-0.318817764520645	-0.674146236434903	-0.727723664490532	-1.09061722424809	0.206057895109005	-0.784680853475448	20.0154151916504	1.05882250954731	2.8541567325592	1.27421801056812	279	0.781512235731081	2	7	4	4	1	0	1
2017-10-06 12:52:00	CRC_06	7575.60743882674	CRC_06_21_6.1	922136.931655933	7598591.74948415	-70.9223602852263	-21.6659762421015	0	0	0	0	0	0.544723566621542	-0.607476830205235	-0.632685298670928	16.2663223140496	-0.541825022683102	-1.00500002503395	-1.12818570834427	-4712.32653061224	-1.2096532799762	0.248384235400376	0.286317898857637	-0.318817764520645	-0.674146236434903	-0.74477604852806	-1.10939742281488	0.279449538260864	-0.745339807235916	20.0644207000732	1.07975888170596	2.92388272285461	1.4135575580308	279	0.781512235731081	2	7	4	4	1	0	1
2017-10-06 13:30:00	CRC_06	8927.94635668472	CRC_06_21_7.1	913481.959490656	7598693.75296184	-71.0058323113181	-21.6670889340769	0	0	0	0	0	0.527804479002953	-0.639029368774322	-0.639574000665168	16.0824380165289	-0.613794379567979	-1.11625000834465	-1.25406311832611	-5176.67346938776	-1.42871094329214	0.116487343116591	-0.310852009711147	-0.318817764520645	-0.674146236434903	-0.848711355611558	-1.22386386345057	0.221375429914242	-0.776470002496113	20.079776763916	1.08631937414553	2.96875762939453	1.50323501034392	279	0.781512235731081	2	7	4	4	1	0	1
2017-10-06 14:20:00	CRC_06	9071.22968653501	CRC_06_21_8.1	904253.923157201	7598882.7510807	-71.0948602053819	-21.667505800973	0	0	0	0	0	0.502991583198309	-0.687181842226557	-0.649676711205215	16.0184628099174	-0.63883324660821	-1.15299996733665	-1.29564505404589	-6536.67346938776	-2.07029678618644	0.139609702314389	-0.206164348850004	-0.318817764520645	-0.674146236434903	-0.862331866738592	-1.23886445826382	0.215594933212974	-0.779568594900448	20.0695858001709	1.08196554094413	2.99298691749573	1.5516545168301	279	0.781512235731081	2	7	4	4	1	0	1
2017-10-06 15:08:00	CRC_06	8753.66922277339	CRC_06_21_9.1	894769.486654802	7599149.85179959	-71.1863880697771	-21.6672276241852	0	0	0	0	0	0.466080031461186	-0.763397918269328	-0.664705457777969	16.0822644628099	-0.613862305702565	-1.03725001215935	-1.16467600461655	-7208.91836734694	-2.38743120492801	0.100318113332634	-0.384059022435436	-0.318817764520645	-0.674146236434903	-0.912194898846276	-1.29377980863734	0.213685435989436	-0.780592166731508	20.0456733703613	1.07174955613295	3.00589370727539	1.57744728419668	279	0.781512235731081	3	7	4	4	1	0	1
2017-10-06 16:28:00	CRC_06	8295.58709639662	CRC_06_21_10.1	885124.46055338	7599291.95638481	-71.2794439643951	-21.6680604363115	0	0	0	0	0	0.45743420124054	-0.782122227035047	-0.66822565633864	16.1443140495868	-0.589577095298434	-0.936250001192093	-1.05039625903503	-7000.91836734694	-2.28930631130888	0.0797292613435876	-0.477276100161434	-0.318817764520645	-0.674146236434903	-0.908628954196555	-1.28985254846934	0.17785445180044	-0.799799100181281	20.0212211608887	1.06130296402328	3.02376770973206	1.61316646728906	279	0.781512235731081	3	7	4	4	1	0	1
2017-10-06 17:12:00	CRC_06	8895.91223758882	CRC_06_21_11.1	876190.184525227	7599611.72830994	-71.3656935993118	-21.6670889059281	0	0	0	0	0	0.439858760995169	-0.821301601338884	-0.675381596008513	16.1941239669421	-0.570082294671717	-0.837750002741814	-0.938945233882887	-6297.24489795918	-1.95734532897101	0.0639977129671305	-0.548501487984837	-0.318817764520645	-0.674146236434903	-0.93244541952221	-1.31608219160842	0.165946938425397	-0.806182034452368	20.0102024078369	1.05659547863967	3.04244899749756	1.6504989192519	279	0.781512235731081	2	7	4	4	1	0	1
2017-10-06 18:01:00	CRC_06	9097.06024361265	CRC_06_21_12.1	866907.847062303	7599795.88785529	-71.4552770002583	-21.6673669492764	0	0	0	0	0	0.600436080247164	-0.510099087345565	-0.610001634375978	16.2447438016529	-0.550270505416875	-0.7447499781847	-0.833717332977929	-5332.12244897959	-1.50204466726162	0.0824622116702529	-0.464902528135291	-0.318817764520645	-0.674146236434903	-0.879693036645977	-1.25798473009766	0.19042784019871	-0.793059228540304	20.0041046142578	1.05399034954648	3.05213141441345	1.66984814019073	279	0.781512235731081	2	7	5	4	1	1	1
2017-10-06 18:46:00	CRC_06	9067.06899063158	CRC_06_21_13.1	857625.530241624	7599943.90671044	-71.5448602774979	-21.667922455581	0	0	0	0	0	0.719087834723971	-0.3297717663802	-0.561691903017512	16.314173553719	-0.523096817003858	-0.604499995708466	-0.675026931247251	-4728.14285714286	-1.21711469996785	0.0827118954644947	-0.463772072019179	-0.198456913232803	0.0382314035831319	-0.872270399502315	-1.24981000220387	0.180816835816731	-0.798211136190299	20.0004291534424	1.05242010126293	3.06077480316162	1.68712098022659	279	0.781512235731081	2	7	5	4	1	1	1
2017-10-07 07:12:00	CRC_06	8832.13278670472	CRC_06_22_1.1	913677.581190336	7580119.32587168	-70.9993044292938	-21.8344499523882	1	0	1	0	0	0.631111783285936	-0.460272279537983	-0.597511848788148	16.2599421487603	-0.544322116773686	-0.881249994039536	-0.98816471307595	-5367.10204081633	-1.51854643999152	0.2296047787218	0.201292950706562	-0.318817764520645	-0.674146236434903	-0.832418781137354	-1.20592046133645	0.180762619136264	-0.79824019863994	19.9199104309082	1.01802050017785	2.90734028816223	1.38049936331457	280	0.790868716422102	1	7	4	5	0	0	1
2017-10-07 07:57:00	CRC_06	9033.97072256131	CRC_06_22_2.1	922808.583029765	7579894.55921037	-70.9111099567332	-21.8343113251707	0	0	0	0	0	0.630787684892615	-0.460785947082221	-0.597643807277798	16.5455867768595	-0.432525402975406	-0.655250012874603	-0.73244968788323	-4823.75510204082	-1.26222018727217	0.25583789541309	0.320064724815586	-0.318817764520645	-0.674146236434903	-0.777894846067074	-1.14587194700501	0.149965225829393	-0.814748913012715	19.8921203613281	1.00614789120451	2.86011981964111	1.28613456925669	280	0.790868716422102	1	7	4	5	0	0	1
2017-10-07 08:45:00	CRC_06	9999.99999986267	CRC_06_22_3.1	932696.326627811	7579656.11556541	-70.8156172815418	-21.8340632387059	0	0	0	0	0	0.636321113341385	-0.452051947867849	-0.595390840661079	16.7368512396694	-0.357667568081644	-0.457249999046326	-0.508416135918877	-4170.38775510204	-0.95399133432707	0.148449437676905	-0.166141996034836	-0.318817764520645	-0.674146236434903	-0.704081609711432	-1.06457966361719	0.187227652967771	-0.794774665181598	19.8310165405273	0.980042819065184	2.78309416770935	1.13220746922244	280	0.790868716422102	1	7	4	5	0	0	1
2017-10-07 08:45:00	CRC_06	703.683474420965	CRC_06_22_3.2	938047.243731078	7579556.63625406	-70.7639520268995	-21.8336395340691	0	0	0	0	0	0.655788193146388	-0.421917418475061	-0.587464709270436	16.7818347107438	-0.340061760912003	-0.431749999523163	-0.47956333253868	-3635.44897959184	-0.70163166875166	0.0975441851108118	-0.3966181239724	-0.318817764520645	-0.674146236434903	-0.632252268927182	-0.985472291892437	0.30304888119393	-0.732689554404933	19.7874069213867	0.96141170502495	2.73873925209045	1.04356916026622	280	0.790868716422102	1	7	4	5	0	0	1
2017-10-07 09:34:00	CRC_06	9323.83918869287	CRC_06_22_4.1	941359.213570925	7579375.03291117	-70.7319431278641	-21.8344505826127	0	0	0	0	0	0.67250721818871	-0.396742434197634	-0.580657463883028	16.7829669421488	-0.339618623748247	-0.43775000423193	-0.486352232906504	-3235.51020408163	-0.51295883316943	0.0975441851108118	-0.3966181239724	-0.318817764520645	-0.674146236434903	-0.53574288572771	-0.879184198916349	0.360274496898566	-0.702014187335369	19.762020111084	0.950565828193453	2.71870040893555	1.00352378658204	280	0.790868716422102	1	7	4	5	0	0	1
2017-10-07 10:22:00	CRC_06	9267.25748258965	CRC_06_22_5.1	950622.389079142	7579146.04867146	-70.6424986748271	-21.8341727297219	1	0	0	0	0	0.710040263003773	-0.342433602098621	-0.565375672896656	16.7132314049587	-0.366911991541263	-0.53125	-0.592145842490491	-2415.18367346939	-0.125966268028686	0.125337087980262	-0.270784338368862	-0.318817764520645	-0.674146236434903	-0.425969897055498	-0.758288579864055	0.34854118809402	-0.708303740537867	19.6839008331299	0.917191329516657	2.66558814048767	0.897384893195384	280	0.790868716422102	1	7	4	5	0	0	1
2017-10-07 11:10:00	CRC_06	9181.0461720659	CRC_06_22_6.1	959927.753557867	7578848.76447569	-70.5526377351309	-21.8344504244467	1	0	0	0	0	0.84642638431655	-0.166732045967271	-0.509845294010169	16.5615702479339	-0.426269729437631	-0.703500002622604	-0.787043707229427	-1728.42857142857	0.198013401827801	0.149629183200251	-0.160800637992865	-0.318817764520645	-0.674146236434903	-0.268413896873615	-0.584768386893179	0.514894249391566	-0.619131415249376	19.5605049133301	0.864473523234572	2.58432364463806	0.734986940459352	280	0.790868716422102	1	7	2	5	0	0	1
2017-10-07 11:56:00	CRC_06	9096.17425008206	CRC_06_22_7.1	969264.983385381	7578622.1837123	-70.4624987171092	-21.8340336250879	0	0	0	0	0	1.00788728023569	0.00785633823327119	-0.444105579151797	16.3979504132231	-0.490307901464912	-0.839250013232231	-0.940642469512594	-1264.65306122449	0.416801491260168	0.140263617731377	-0.203203713439927	-0.235738590359688	-0.182426998907308	-0.0563167449400104	-0.351180718447632	0.78660810711137	-0.473481216106703	19.394926071167	0.793734123263096	2.47829294204712	0.523096509737946	280	0.790868716422102	1	7	1	5	0	0	1
2017-10-07 12:43:00	CRC_06	9385.35117066256	CRC_06_22_8.1	978443.003035089	7578333.15920037	-70.3738874597112	-21.8341728838915	0	0	0	0	0	1.43508403375745	0.361223407606729	-0.270170010387162	16.2633966942149	-0.54297006323758	-0.862499997019768	-0.966949419448229	-933.510204081633	0.573019556788424	0.141178601362908	-0.199061078370045	-0.235738590359688	-0.182426998907308	0.195742264766747	-0.0735820998366368	1.01341453565066	-0.351903311465374	19.141040802002	0.685268021146995	2.32998251914978	0.226714814433812	280	0.790868716422102	1	7	3	4	0	0	1
2017-10-07 13:33:00	CRC_06	9176.52093758627	CRC_06_22_9.1	987950.261103871	7577473.51641288	-70.2819416011415	-21.8393111332219	0	0	0	0	0	3.41991647250122	1.229616127531	0.537965716978119	16.1599173553719	-0.583470212341202	-0.839999973773956	-0.941491036746238	-476.448979591837	0.788640153088856	0.128595521183219	-0.256031615812665	-0.235738590359688	-0.182426998907308	0.7520494298334	0.539092292265292	1.45603342921982	-0.114640734820726	18.7960453033447	0.537877362720734	2.19311189651489	-0.0468057270182249	280	0.790868716422102	0	7	3	4	0	0	1
2017-10-07 14:19:00	CRC_06	7111.91590770857	CRC_06_22_10.1	996328.489144348	7577815.93857438	-70.2012492534809	-21.8338924771366	0	0	0	0	0	5.43272424434859	1.69244071059355	1.35749175907459	16.1399914529915	-0.591268890091307	-0.816750004887581	-0.915184103671008	-95.3265306122449	0.968436305790703	0.120617567567749	-0.292152207804065	-0.235738590359688	-0.182426998907308	1.629501415828	1.50545115994851	3.56207135090776	1.01428528047361	18.5512104034424	0.433277803472066	2.13322710990906	-0.166478736038284	280	0.790868716422102	0	7	4	4	0	0	1
2017-10-07 16:25:00	CRC_06	6470.5596061238	CRC_06_23_1.1	991295.419290615	7559522.60994626	-70.2443049431179	-22.0000029951359	1	0	0	0	0	6.83967205012838	1.92273978459735	1.93033849726497	15.8581652173913	-0.701571146471567	-1.00824999809265	-1.1318629960073	-192.204081632653	0.922733904887053	0.14278860846233	-0.191771689092485	-0.235738590359688	-0.182426998907308	1.56683158761494	1.43643137858551	3.38343820850806	0.91853030874586	18.5240688323975	0.421682249203676	2.12806010246277	-0.17680441913367	280	0.790868716422102	2	7	5	4	1	1	1
2017-10-07 17:02:00	CRC_06	8684.51968553189	CRC_06_23_2.1	983058.247801428	7559699.77883781	-70.3238879274415	-22.0006998609774	0	0	0	0	0	3.77279188235601	1.32781527973541	0.681640931291329	15.8913884297521	-0.68856811543795	-1.08924999833107	-1.22351307931621	-663.040816326531	0.700614652464867	0.14982841931874	-0.159898586302324	-0.235738590359688	-0.182426998907308	0.757432234061976	0.545020503360958	1.5430021243857	-0.0680218104994227	18.7623901367188	0.523499038401307	2.19782376289368	-0.037389592143072	280	0.790868716422102	3	7	5	4	1	1	1
2017-10-07 17:46:00	CRC_06	8338.972208102	CRC_06_23_3.1	973604.092330338	7560032.95348234	-70.4152769550282	-22.0002827783989	0	0	0	0	0	1.89906460357209	0.641361451036687	-0.0812577032566776	16.0508842975207	-0.626143997751613	-1.04699999094009	-1.17570793504722	-1226.55102040816	0.434776292711005	0.195562813425658	0.0471662161686479	-0.235738590359688	-0.182426998907308	0.233589201349264	-0.0319003629838755	1.1745568983652	-0.265524142523991	19.0551891326904	0.648590052547179	2.33027410507202	0.227297516096124	280	0.790868716422102	3	7	5	5	1	1	1
2017-10-07 18:29:00	CRC_06	8797.40845585429	CRC_06_23_4.1	964610.130261866	7560331.35163782	-70.5022210678791	-22.0000055222785	0	0	0	0	0	1.16878412850201	0.155964002051758	-0.378595519478054	16.278867768595	-0.536914933525765	-0.836750000715256	-0.937813749083216	-1641.34693877551	0.239094536155982	0.266830220570679	0.36983303774287	-0.277278177440166	-0.428286617671102	-0.0318674205095995	-0.324254092433548	0.813225242218145	-0.45921329815271	19.2842445373535	0.746448218931328	2.45793342590332	0.482410307161016	280	0.790868716422102	2	7	5	5	1	1	1
2017-10-07 19:13:00	CRC_06	8738.81667476141	CRC_06_23_5.1	955299.459065667	7560587.55504973	-70.5922211448906	-22.0001443450774	0	0	0	1	0	0.854703905681769	-0.157000179168366	-0.506475054478264	16.5650330578512	-0.424914441323731	-0.531499996781349	-0.592428709475308	-2294	-0.0687973494346514	0.263791730488076	0.356076118884531	-0.318817764520645	-0.674146236434903	-0.0944887722287837	-0.393220485473903	1.04419567183777	-0.335403311601128	19.4282360076904	0.807964956695501	2.54881572723389	0.664028362151934	280	0.790868716422102	2	7	5	5	1	1	1
2017-10-08 07:35:00	CRC_06	9581.49432524148	CRC_06_24_1.1	864651.367065426	7544399.14530342	-71.4647210849739	-22.1673677149348	0	0	0	0	0	0.591621067840606	-0.524888937149068	-0.613590716418298	16.4002148760331	-0.489421627137398	-0.346249997615814	-0.382821576061456	-6059.89795918367	-1.84537589090288	0.122574227377523	-0.283293330695808	-0.318817764520645	-0.674146236434903	-0.93296552012677	-1.3166549908491	0.147593584305069	-0.816020213870211	19.6343250274658	0.896011312190974	2.96951150894165	1.50474155380773	281	0.800225197113122	2	7	4	5	1	0	1
2017-10-08 08:28:00	CRC_06	9409.94982601469	CRC_06_24_2.1	874029.762619318	7544193.13798819	-71.3738878097104	-22.167228597245	0	0	0	0	0	0.465164784342051	-0.765363561241604	-0.665078105807044	16.3919586776859	-0.492652970397119	-0.389250002801418	-0.431475329715086	-6808.69387755102	-2.198623582404	0.13616403287834	-0.22176479300343	-0.318817764520645	-0.674146236434903	-0.904460781867791	-1.28526204054843	0.169218837869633	-0.804428157010757	19.6360874176025	0.896764249094972	2.95273971557617	1.47122501158607	281	0.800225197113122	2	7	4	5	1	0	1
2017-10-08 09:21:00	CRC_06	9209.80236343948	CRC_06_24_3.1	883451.868110214	7543980.43199666	-71.2826379612923	-22.1670894578226	0	0	0	0	0	0.466291466106971	-0.762944376628554	-0.664619370968863	16.4631570247934	-0.464787082326843	-0.347500003874302	-0.384235936276145	-7433.9387755102	-2.49358554922202	0.207054424576674	0.0991950719023769	-0.318817764520645	-0.674146236434903	-0.872906497359441	-1.25051055199435	0.170881844813496	-0.803536714466818	19.6386184692383	0.89784557731103	2.92043685913086	1.40667138703701	281	0.800225197113122	2	7	4	5	1	0	1
2017-10-08 10:08:00	CRC_06	9239.99763895269	CRC_06_24_4.1	892670.077864606	7543613.05925232	-71.1933321560461	-22.1683394664657	0	0	0	0	0	0.538979439685742	-0.61807785409616	-0.635024052365562	16.5020247933884	-0.449574862756994	-0.319749996066093	-0.352837287881588	-7372.83673469388	-2.46476039895753	0.27146877818079	0.39083434395986	-0.318817764520645	-0.674146236434903	-0.792822883139217	-1.16231255142784	0.206405593735415	-0.784494472204344	19.6289939880371	0.893733759543039	2.87551355361938	1.31689721482408	281	0.800225197113122	2	7	3	5	1	0	1
2017-10-08 10:58:00	CRC_06	9326.3707916512	CRC_06_24_5.1	902038.148089044	7543467.4863482	-71.1026377557141	-22.1675062614018	0	0	0	0	0	0.484350033932262	-0.724947423052428	-0.657266723178653	16.4918099173554	-0.453572800964148	-0.364749997854233	-0.40375400270436	-6462	-2.03506925618719	0.2748758196078	0.406259897831744	-0.318817764520645	-0.674146236434903	-0.768432459393157	-1.1354507941468	0.200962301893102	-0.787412308443827	19.639928817749	0.898405390788341	2.84101295471191	1.24795164920944	281	0.800225197113122	2	7	4	6	1	0	1
2017-10-08 11:48:00	CRC_06	9070.60197893193	CRC_06_24_6.1	911174.326181356	7543199.17733586	-71.0141653977775	-22.1677836721936	0	0	0	0	0	0.512048941353957	-0.66933506992898	-0.645988956723655	16.5290330578512	-0.439004262383976	-0.34825000166893	-0.385084545660798	-5440.91836734694	-1.55336960916542	0.128120908969599	-0.258180446822294	-0.318817764520645	-0.674146236434903	-0.657966724143272	-1.0137922367126	0.28064532853761	-0.744698812722782	19.6348552703857	0.89623784515559	2.81483912467957	1.19564619443397	281	0.800225197113122	1	7	4	6	0	0	1
2017-10-08 12:37:00	CRC_06	9301.68783000614	CRC_06_24_7.1	920498.076211942	7542935.80934529	-70.9238874932997	-22.1679228579625	0	0	0	0	0	0.62426720932126	-0.471176782206634	-0.600298655700146	16.5857272727273	-0.41681505841855	-0.320500008761883	-0.353685914126644	-4732.81632653061	-1.21931942922989	0.117614279432965	-0.305749748047817	-0.318817764520645	-0.674146236434903	-0.577081717128008	-0.92471164308534	0.31756065740628	-0.72491062434601	19.5844478607178	0.874702545914209	2.76089310646057	1.08784114592621	281	0.800225197113122	1	7	4	6	0	0	1
2017-10-08 13:27:00	CRC_06	8927.52626961134	CRC_06_24_8.1	929984.968894076	7542832.01896011	-70.8320824385617	-22.1665335459958	0	0	0	0	0	0.838648304343224	-0.1759638447319	-0.513012183161138	16.5653966942149	-0.424772119898855	-0.399250008165836	-0.442790160851392	-3945.30612244898	-0.847808107116968	0.202600538240768	0.0790298743004034	-0.318817764520645	-0.674146236434903	-0.522023082355749	-0.864074251177913	0.271362630616368	-0.749674734128324	19.5202770233154	0.847287167993875	2.69604539871216	0.958250297329108	281	0.800225197113122	1	7	5	5	0	1	1
2017-10-08 14:15:00	CRC_06	9416.33365124665	CRC_06_24_9.1	939035.573602845	7542487.97910086	-70.7444431481774	-22.1673674854241	0	0	0	0	0	1.23928464887043	0.214534317076146	-0.349890834792619	16.4896694214876	-0.454410556624078	-0.555000007152557	-0.619018560116565	-2887.63265306122	-0.34884610390808	0.213435217869305	0.128084439052578	-0.318817764520645	-0.674146236434903	-0.433642569174609	-0.766738677259099	0.390008973666243	-0.686075241493743	19.4386749267578	0.812424722578216	2.62328767776489	0.812852177227033	281	0.800225197113122	2	7	4	5	1	0	1
2017-10-08 15:04:00	CRC_06	9159.28112677704	CRC_06_24_10.1	948262.0514877	7542241.65737365	-70.6551375924215	-22.1672282447026	0	0	0	0	0	1.5238608808981	0.421247167597745	-0.234024016127509	16.4225454545455	-0.480681797820413	-0.703999996185303	-0.787609441199062	-2123.0612244898	0.0118437523072835	0.16558307520783	-0.0885685780366389	-0.318817764520645	-0.674146236434903	-0.290864714491989	-0.609494009535269	0.546141526922224	-0.602381543773554	19.3364677429199	0.768759271346558	2.54834485054016	0.663087368052932	281	0.800225197113122	2	7	5	5	1	1	1
2017-10-08 15:51:00	CRC_06	9331.716939367	CRC_06_24_11.1	957733.72626021	7541998.05705783	-70.5634710332296	-22.1669507260762	0	0	0	0	0	1.46666853129864	0.382993523595279	-0.257310203989564	16.3472066115702	-0.510168209387299	-0.763999998569489	-0.85549839429609	-1602.9387755102	0.257213752187302	0.120528526220714	-0.292555347045233	-0.318817764520645	-0.674146236434903	0.0993626702022618	-0.179727253483456	0.844235684483293	-0.44259038046524	19.1859149932861	0.704439391861834	2.45124530792236	0.469044855786348	281	0.800225197113122	3	7	5	5	1	1	1
2017-10-08 16:39:00	CRC_06	9045.60545985201	CRC_06_24_12.1	967176.211727162	7541703.39036009	-70.4720821501413	-22.1670892284286	0	0	0	0	0	1.76555569221576	0.568465480615916	-0.135616609873995	16.2828016528926	-0.535375274475073	-0.715000003576279	-0.800055757135039	-1154.59183673469	0.468723346763306	0.0989884408696221	-0.390079182345306	-0.235738590359688	-0.182426998907308	0.288865304803314	0.0289765323863572	1.03585418900028	-0.339874701638505	18.9708614349365	0.612563162504	2.3235502243042	0.213860596815212	281	0.800225197113122	3	7	5	5	1	1	1
2017-10-08 17:25:00	CRC_06	8674.10201899998	CRC_06_24_13.1	976635.739694551	7541464.18269898	-70.3805546523583	-22.1666721213371	0	0	0	1	0	3.63270674211284	1.28997802939547	0.624604475974661	16.2230991735537	-0.558741864773355	-0.707249999046326	-0.791286762582891	-856.510204081633	0.609344637599351	0.0927245576055115	-0.418439233377186	-0.235738590359688	-0.182426998907308	0.6699954050115	0.448724231355541	1.48943080211272	-0.0967383206652093	18.7236633300781	0.506953983315851	2.18703055381775	-0.0589586062501274	281	0.800225197113122	3	7	5	5	1	1	1
2017-10-08 18:10:00	CRC_06	9220.29526450551	CRC_06_24_14.1	985633.105726601	7541110.08368833	-70.2934708595672	-22.1673672201917	0	0	0	0	0	5.35529552168316	1.67808588849899	1.32596621772975	16.1699256198347	-0.579553138579967	-0.644250005483627	-0.720003371947253	-407.489795918367	0.821171944252419	0.0913657935481615	-0.424591106964536	-0.235738590359688	-0.182426998907308	1.44263010146833	1.29964531002227	3.49207026508692	0.976761717356256	18.4585666656494	0.393698094271442	2.0999698638916	-0.232939600778885	281	0.800225197113122	3	7	5	5	1	1	1
2017-10-09 07:35:00	CRC_06	8184.63278112406	CRC_06_26_1.1	863757.115630124	7507529.81529362	-71.464999270182	-22.5000049124337	0	0	1	0	0	0.769654355943203	-0.26181375330041	-0.541103458568418	16.2832314049587	-0.535207076427529	-0.402000002563	-0.445901731405185	-5788.83673469388	-1.71750159370417	0.0990599536341405	-0.389755404655707	-0.34799599647522	-0.846842921422529	-0.904353770169696	-1.28514418600476	0.17774260694585	-0.799859053786448	19.3663940429688	0.781544531112659	2.88020968437195	1.32628190382048	282	0.809581677804142	2	7	5	5	1	1	1
2017-10-09 08:20:00	CRC_06	8784.96617378977	CRC_06_26_2.1	854788.660672355	7507754.53937155	-71.5520825558594	-22.4998667758423	0	0	1	0	0	1.22520016133785	0.203104227659343	-0.355625413366875	16.1915537190083	-0.571088248379154	-0.434500008821487	-0.482674919952876	-5386.42857142857	-1.52766381383937	0.0472895398020562	-0.624148594361471	-0.201446861028671	0.0205348524885925	-0.927269440794214	-1.31038176238543	0.179088892771261	-0.799137387250116	19.3758277893066	0.785574862202677	2.90999364852905	1.38580180550581	282	0.809581677804142	2	7	5	5	1	1	1
2017-10-09 09:04:00	CRC_06	8729.70933737687	CRC_06_26_3.1	845465.64592086	7508089.88929208	-71.6426378042108	-22.4987555486285	0	0	0	0	0	0.678705651313066	-0.387567748633942	-0.578133736860184	16.1465950413223	-0.588684351815293	-0.449999995529652	-0.500212883766566	-4845.08163265306	-1.27228106971251	0.0508552930466059	-0.608004464638951	-0.201446861028671	0.0205348524885925	-0.93197739061243	-1.31556674017118	0.170769961618222	-0.803596688624225	19.379997253418	0.787356160982098	2.91676545143127	1.3993344917811	282	0.809581677804142	2	7	4	5	1	0	1
2017-10-09 13:24:00	CRC_06	10000.0000000548	CRC_06_25_1.1	807242.817234907	7527003.89772055	-72.0173395828186	-22.3354297461704	0	0	2	0	0	0.718127896162597	-0.331107597436723	-0.562082747419477	16.2750909090909	-0.5383931355975	-0.1385000012815	-0.147756089451319	-4140.08163265306	-0.939694290859212	0.0807081612934884	-0.472844080699425	-0.198456913232803	0.0382314035831319	-1.05234756643754	-1.44813329500247	0.146800642452831	-0.816445264471812	19.4587688446045	0.82100934409738	2.94434595108032	1.45445101753586	282	0.809581677804142	2	7	5	5	1	1	1
2017-10-09 13:24:00	CRC_06	9763.40586050136	CRC_06_25_1.2	817124.418512444	7526959.0759173	-71.9215062661624	-22.3340405159931	0	0	0	0	0	0.729268057737499	-0.31571390847369	-0.557546967773011	16.1835371900826	-0.574225788881582	-0.243749998509884	-0.266844620140834	-4305.10204081633	-1.01754337737847	0.0725989700033587	-0.50955885795797	-0.198456913232803	0.0382314035831319	-1.01492658959587	-1.40692067780459	0.150689029460839	-0.81436092344183	19.4759159088135	0.828334996442638	2.95480823516846	1.47535871528373	282	0.809581677804142	2	7	5	5	1	1	1
2017-10-09 15:04:00	CRC_06	10000.0000001914	CRC_06_25_2.1	826916.937369358	7526733.55446404	-71.8265091160888	-22.3342415929119	0	0	0	1	0	0.898831392638385	-0.106659812001884	-0.488508299163111	16.1530661157025	-0.586151677368499	-0.318750001490116	-0.351705811512119	-4389.18367346939	-1.05720924881791	0.0314478790347437	-0.695872521651884	-0.198456913232803	0.0382314035831319	-0.972704737405609	-1.36042074171086	0.172741164658208	-0.802540039847699	19.4894962310791	0.834136847910723	2.95871758460999	1.48317111034257	282	0.809581677804142	3	7	5	5	1	1	1
2017-10-09 15:04:00	CRC_06	8704.5247291276	CRC_06_25_2.2	836267.940705328	7526580.10105711	-71.7358148981723	-22.3338231647057	1	0	0	0	0	0.97846195474267	-0.0217733741050985	-0.456086266466295	16.1889338842975	-0.57211360955367	-0.351750001311302	-0.389044734029444	-4503.36734693878	-1.11107588733823	0.0632328321401236	-0.551964524949704	-0.198456913232803	0.0382314035831319	-0.932862687171936	-1.31654173845537	0.252045821457582	-0.76002936647718	19.4983425140381	0.837916200032784	2.95614147186279	1.47802303882882	282	0.809581677804142	3	7	5	5	1	1	1
2017-10-09 17:14:00	CRC_06	9942.16175394501	CRC_06_25_3.1	844927.921486652	7526320.31355068	-71.6518042487881	-22.3344515964214	0	0	0	0	0	0.882614063719908	-0.124867247852717	-0.495111276142745	16.2613553719008	-0.543769003963468	-0.341999992728233	-0.378012769877955	-4891.38775510204	-1.2941261819203	0.111129310214353	-0.335110777017459	-0.198456913232803	0.0382314035831319	-0.93287347838927	-1.31655362308123	0.238037389491857	-0.767538482584127	19.5007266998291	0.838934783506812	2.94501185417175	1.45578174995028	282	0.809581677804142	3	7	6	5	1	1	1
2017-10-09 18:10:00	CRC_06	9654.8689432287	CRC_06_25_4.1	854467.009630429	7526182.34864062	-71.5593045204508	-22.3337567740312	0	0	1	1	0	0.814951740205288	-0.20462638196656	-0.522660372963895	16.3374876033058	-0.5139720729242	-0.308499999344349	-0.340108113390997	-5265.67346938776	-1.47069707565802	0.120220224409171	-0.29395119922509	-0.198456913232803	0.0382314035831319	-0.88934254932771	-1.26861196930579	0.236289537391137	-0.76847540574542	19.5037326812744	0.840219013550867	2.93204760551453	1.429874157481	282	0.809581677804142	3	7	5	5	1	1	1
2017-10-09 19:05:00	CRC_06	9627.43137278127	CRC_06_25_5.1	863819.596049824	7525996.64960203	-71.4686102415688	-22.3334789810291	0	0	0	0	0	0.816850793030527	-0.202298828670246	-0.521887162890202	16.4255289256198	-0.479514115221098	-0.261749990284443	-0.287211295953701	-5925.55102040816	-1.78199714534806	0.11802328450963	-0.303897956697717	-0.318817764520645	-0.674146236434903	-0.81751976016215	-1.18951181303546	0.300809786123433	-0.733889804718458	19.4982452392578	0.837874641827031	2.92478370666504	1.41535807281566	282	0.809581677804142	3	7	6	5	1	1	1
2017-10-10 07:27:00	CRC_06	7457.58871030526	CRC_06_25_6.1	967180.307887146	7523181.70930323	-70.4666658190916	-22.3338929219381	1	0	0	0	0	2.38951777087318	0.871091576076084	0.118433071318898	15.8417355371901	-0.708001459085788	-0.980499982833862	-1.10046433918254	-791.30612244898	0.640104943242318	0.101983015610995	-0.376521092434738	-0.235738590359688	-0.182426998907308	0.462857907702784	0.220598749222074	1.20663700890589	-0.248327837087156	18.7277088165283	0.508682315754593	2.22380614280701	0.0145332711076062	283	0.818938158495163	1	7	4	5	0	0	1
2017-10-10 09:03:00	CRC_06	10000.0000000235	CRC_06_25_7.1	974989.278738247	7523006.39026854	-70.3910249747784	-22.333335165411	1	0	0	0	0	4.24489280747043	1.4457165679652	0.873859486903325	15.7895702479339	-0.728418114396227	-0.97375001013279	-1.09282686315087	-528.163265306122	0.764243716625859	0.0995929493984808	-0.38734223914174	-0.235738590359688	-0.182426998907308	1.02770030547673	0.842673197334	2.04458907919054	0.200850158224487	18.4938983917236	0.408792686489834	2.11021661758423	-0.212462616279369	283	0.818938158495163	1	7	4	5	0	0	1
2017-10-10 09:03:00	CRC_06	211.97748879716	CRC_06_25_7.2	980091.834798808	7522819.19329508	-70.3415818530679	-22.3336056573663	0	0	0	0	0	6.29546016206344	1.8398287644376	1.7087595561829	15.7544132231405	-0.74217800851705	-0.980999991297722	-1.10103009001258	-313.673469387755	0.865430199351235	0.0947069855832757	-0.409463689573784	-0.235738590359688	-0.182426998907308	1.41299773729311	1.26701047831842	3.09199060041039	0.762301979004739	18.3486232757568	0.346727543383234	2.05767130851746	-0.317468505125555	283	0.818938158495163	1	7	4	5	0	0	1
2017-10-10 10:39:00	CRC_06	7852.91660190851	CRC_06_25_8.1	983606.14473116	7522122.7302557	-70.3073589066711	-22.3388930551079	0	0	0	0	0	7.05206192698744	1.95332004597572	2.01681423409299	15.7238760330579	-0.754129773626676	-0.989250004291534	-1.11036483539476	-182.795918367347	0.927172246327243	0.0947069855832757	-0.409463689573784	-0.235738590359688	-0.182426998907308	1.76429000996	1.65389706386241	4.35925108272765	1.44160756600755	18.2553081512451	0.306861001076343	2.02690529823303	-0.3789509155166	283	0.818938158495163	1	7	4	5	0	0	1
2017-10-10 14:29:00	CRC_06	6553.48864830899	CRC_06_27_1.1	979117.184596631	7485874.3741383	-70.339860463281	-22.6665309477666	0	0	0	0	0	7.17262570368938	1.97027179450432	2.0659024560895	15.3063388429752	-0.91754711513398	-0.960249990224838	-1.07755182678551	-156.918367346939	0.93938009219744	0.121817123322832	-0.28672115792728	-0.331062108278275	-0.746616617096884	1.74914681563488	1.63721950160862	4.50681265532445	1.52070685308437	17.8731422424316	0.143590218856529	1.94109785556793	-0.550427436383906	283	0.818938158495163	2	7	4	4	1	0	1
2017-10-10 15:06:00	CRC_06	8870.64444176131	CRC_06_27_2.1	970979.865078487	7486127.52859678	-70.4188878234679	-22.6665336027806	0	0	0	0	0	4.95649928102891	1.6006997014346	1.16359407803637	15.3421074380165	-0.903547862253193	-1.03799998760223	-1.16552458871059	-549.632653061224	0.754115440714622	0.150575718406826	-0.156515151557359	-0.331062108278275	-0.746616617096884	1.18420278735031	1.01503312538355	2.38797241342948	0.384918248950106	18.053108215332	0.22047615894371	1.97761285305023	-0.477456321836404	283	0.818938158495163	2	7	5	4	1	1	1
2017-10-10 15:56:00	CRC_06	8755.25802967657	CRC_06_27_3.1	961770.695680481	7486409.12908291	-70.5083322309068	-22.6665334383168	0	0	0	0	0	2.53215161297056	0.929069381229617	0.176507244977217	15.4514958677686	-0.86073498999574	-1.10624998807907	-1.2427482703294	-755.918367346939	0.6567992687462	0.149042207325902	-0.163458201208705	-0.377174228429794	-1.01953960641015	0.664189500639218	0.442330049947751	1.2347538201827	-0.233256028839719	18.2891635894775	0.321324886407612	2.06280279159546	-0.307213813483722	283	0.818938158495163	3	7	6	5	1	1	1
2017-10-14 08:33:00	CRC_06	8741.98407008613	CRC_06_29_1.1	936532.813847795	7449919.50109885	-70.7430551707479	-23.0019502652796	0	0	0	0	0	0.841572582411269	-0.172483015462742	-0.511821546844738	15.1823553719008	-0.966072251852491	-1.62424999475479	-1.8288562163307	-2076.83673469388	0.0336503539602795	0.418530311940636	1.0566629404396	-0.377174228429794	-1.01953960641015	0.115336464801363	-0.16213493127349	0.805936036457995	-0.463120622863592	18.4363803863525	0.384219563895463	2.37832713127136	0.323326083011563	287	0.856364081259244	1	7	3	6	0	0	1
2017-10-14 09:20:00	CRC_06	9216.82240205155	CRC_06_29_2.1	927223.103117407	7450264.41234808	-70.8337491415636	-23.0012564158379	0	0	0	0	0	0.477534855095049	-0.739118126761901	-0.660041561698635	15.3904628099174	-0.884622347325824	-1.56675001978874	-1.76379600052345	-3213.10204081633	-0.502387685878047	0.264947197383464	0.361307554199841	-0.377174228429794	-1.01953960641015	-0.187386584355623	-0.495531068810703	0.666311948142299	-0.537965080334239	18.6578235626221	0.478825596963739	2.50160336494446	0.569679767486136	287	0.856364081259244	1	7	4	6	0	0	1
2017-10-14 10:14:00	CRC_06	9044.31742801669	CRC_06_29_3.1	917500.496872729	7450615.10077781	-70.9284713780729	-23.0005617272297	0	0	0	0	0	0.363978511757321	-1.01066044672168	-0.706276667659649	15.4948512396694	-0.843766394660111	-1.39175000786781	-1.56578654837032	-4097.0612244898	-0.919399228481946	0.158255188979516	-0.121745956769335	-0.377174228429794	-1.01953960641015	-0.459317973332234	-0.79501561421417	0.308426996117597	-0.729806655769516	18.841724395752	0.55739260721647	2.60821962356567	0.782740366059245	287	0.856364081259244	1	7	5	6	0	1	1
2017-10-14 11:05:00	CRC_06	9014.18569166709	CRC_06_29_4.1	908591.708563661	7450952.72314553	-71.0152767806721	-22.9997283279999	0	0	0	0	0	0.35020892586973	-1.04922537153478	-0.711883032252234	15.5102561983471	-0.837737141570964	-1.37625002861023	-1.54824859298683	-4819.73469387755	-1.26032354244848	0.112599618407906	-0.328453881662996	-0.377174228429794	-1.01953960641015	-0.573919319561815	-0.921228818976432	0.26078084583905	-0.755347021412583	18.9421710968018	0.600305936410897	2.68705725669861	0.940288506676982	287	0.856364081259244	1	7	5	6	0	1	1
2017-10-14 12:45:00	CRC_06	7103.91925155366	CRC_06_29_5.1	898370.598177639	7451273.92798545	-71.1148603301726	-22.9993093216059	0	0	0	0	0	0.371360655128956	-0.990581572323152	-0.703270986330233	15.4789421487603	-0.849992956997344	-1.36650002002716	-1.53721662883534	-5550.24489795918	-1.60494486967539	0.0990434722142087	-0.389830025125252	-0.377174228429794	-1.01953960641015	-0.563954674572334	-0.910254517017351	0.314564427511815	-0.726516731169078	19.0308609008789	0.638196426778149	2.78345775604248	1.13293405960267	287	0.856364081259244	2	7	5	6	1	1	1
2017-10-14 13:29:00	CRC_06	8870.76854779612	CRC_06_29_6.1	890213.320919899	7451380.059632	-71.1943048108507	-23.0002837135471	0	0	0	0	0	0.37988954997725	-0.967874726465521	-0.699798398666253	15.4374380165289	-0.866237006897377	-1.33924999833107	-1.50638370598022	-6532.55102040816	-2.06835200316926	0.0756921436027458	-0.495554356687697	-0.377174228429794	-1.01953960641015	-0.680408001375196	-1.03850735229881	0.257676431012704	-0.757011119966383	19.0717945098877	0.655684282727143	2.83466362953186	1.23526323713335	287	0.856364081259244	2	7	5	6	1	1	1
2017-10-14 14:23:00	CRC_06	7759.92351472716	CRC_06_29_7.1	880223.366696009	7451744.40286409	-71.2916657082277	-22.999310041442	0	0	0	0	0	0.407956649487217	-0.896594361479861	-0.688370720724897	15.4185867768595	-0.873615078944756	-1.27674999833107	-1.43566604931422	-7492.77551020408	-2.52134203159093	0.0446589568778186	-0.636058692750822	-0.377174228429794	-1.01953960641015	-0.727306223878752	-1.0901574869139	0.251560905200976	-0.760289302241719	19.0986614227295	0.667162496179335	2.87129044532776	1.30845780800107	287	0.856364081259244	3	7	6	6	1	1	1
2017-10-14 15:08:00	CRC_06	8840.07134735481	CRC_06_29_8.1	871526.492714042	7451884.9373696	-71.3763881048359	-23.00000588319	0	0	0	0	0	0.44217293895781	-0.816054208818047	-0.674439365392676	15.4507933884298	-0.861009929111913	-1.1557500064373	-1.29875667518089	-6927.67346938776	-2.25475271601856	0.0430419109398689	-0.643379950728905	-0.377174228429794	-1.01953960641015	-0.77057542275174	-1.13781089097003	0.23057384719504	-0.771539259103086	19.1006851196289	0.668027069832089	2.89815378189087	1.36214116400911	287	0.856364081259244	4	7	6	6	1	1	1
2017-10-14 16:34:00	CRC_06	8216.37592183664	CRC_06_29_9.1	861830.361943088	7451952.36851972	-71.4708329703392	-23.001532891121	0	0	0	0	0	0.653921561936537	-0.424767870594675	-0.588224718700476	15.5025123966942	-0.840767941004725	-1.05024999380112	-1.17938525643106	-6437.22448979592	-2.02338130280673	0.0470783912712007	-0.625104580106716	-0.377174228429794	-1.01953960641015	-0.781580484218833	-1.1499310284908	0.242105908340616	-0.765357583216276	19.0943012237549	0.665299710722027	2.90911722183228	1.38405036534993	287	0.856364081259244	4	7	6	6	1	1	1
2017-10-14 17:18:00	CRC_06	8895.84569914027	CRC_06_29_10.1	852967.932596667	7452255.65419166	-71.5572215161145	-23.0007004066813	0	0	0	0	0	0.668001389751832	-0.403465024980841	-0.582492037356407	15.5552066115702	-0.820144272712698	-0.987499997019768	-1.10838473278024	-6056.40816326531	-1.84372956468537	0.0458864762887764	-0.630501035995492	-0.204436808824539	0.00283830139405295	-0.801583423707736	-1.17196074437653	0.228143015142933	-0.772842288604205	19.0986423492432	0.667154347511555	2.91574501991272	1.39729527418937	287	0.856364081259244	4	7	6	6	1	1	1
2017-10-15 11:29:00	CRC_06	6851.72174235162	CRC_06_32_1.1	941002.898168573	7394434.00701207	-70.6834716691775	-23.5005591790584	1	0	0	0	0	1.04842351790931	0.0472876244067697	-0.427601021246769	15.0491900826446	-1.01819100454848	-1.38500002026558	-1.55814905547825	-743.857142857143	0.662489203217247	0.242658632502362	0.260394939643771	-0.501898482441902	-1.757742840896	1.08518779362334	0.905985543579749	3.38919839960206	0.92161801647995	17.8813190460205	0.147083552739088	2.21478867530823	-0.00348712322764718	288	0.865720561950264	2	7	5	7	1	1	1
2017-10-15 12:15:00	CRC_06	8840.69723475066	CRC_06_32_2.1	932677.248819888	7394681.96601011	-70.7648600922596	-23.5005615713608	0	0	0	0	0	0.746511325240135	-0.292344490999238	-0.550526274109713	15.3028760330579	-0.918902403247879	-1.12425002455711	-1.26311499672347	-2029.36734693878	0.0560442415739062	0.264449629261652	0.359054789144772	-0.501898482441902	-1.757742840896	0.486253774265227	0.246365176879221	1.2513422110596	-0.224363944884367	18.0817584991455	0.232716272834488	2.31120157241821	0.189183205238871	288	0.865720561950264	2	7	5	7	1	1	1
2017-10-15 13:11:00	CRC_06	8954.37922766113	CRC_06_32_3.1	923442.952042681	7394951.71447305	-70.8551380504174	-23.500561751879	0	0	0	0	0	0.522459864616394	-0.649207112224831	-0.641750090571025	15.555305785124	-0.820105457778616	-0.996999993920326	-1.1191338130865	-2985.24489795918	-0.394895099804891	0.186956990605339	0.0082029143213848	-0.501898482441902	-1.757742840896	0.135090345709527	-0.140379509562153	0.79275319441933	-0.470187187610459	18.3528118133545	0.348516990830434	2.46670055389404	0.499930426152495	288	0.865720561950264	2	7	4	7	1	0	1
2017-10-15 14:08:00	CRC_06	8782.38429437262	CRC_06_32_4.1	914012.291535637	7395282.88797422	-70.9473600584342	-23.5000059237771	0	0	0	0	0	0.40234938926167	-0.910434440319145	-0.690653748366145	15.6196611570248	-0.794917800157844	-1.06624999642372	-1.19748897950498	-3770.36734693878	-0.765279988190049	0.087015922193539	-0.444285371432398	-0.501898482441902	-1.757742840896	-0.187608847575849	-0.49577585261341	0.696172723667719	-0.521958432979811	18.5450344085693	0.430639264840906	2.58806300163269	0.742459624737131	288	0.865720561950264	2	7	4	7	1	0	1
2017-10-15 15:14:00	CRC_06	8582.63126169017	CRC_06_32_5.1	904679.986125164	7395543.59666501	-71.0386101243392	-23.5000056573436	0	0	0	0	0	0.356259820982814	-1.0320949801082	-0.7094193761632	15.5420578512397	-0.825290486052165	-1.15374997258186	-1.29649367186074	-4461.10204081633	-1.09113704759282	0.115298793673654	-0.316233227948201	-0.501898482441902	-1.757742840896	-0.323795934120372	-0.645761949684084	0.466330882471054	-0.645163448073795	18.6550045013428	0.47762122386404	2.64310264587402	0.852450161818085	288	0.865720561950264	2	7	4	7	1	0	1
2017-10-15 15:58:00	CRC_06	9008.05408795157	CRC_06_32_6.1	895602.366929471	7395729.73585332	-71.1273602360221	-23.5005618131479	0	0	0	0	0	0.339392356574535	-1.08059844684062	-0.716287059476064	15.4156198347107	-0.874776292388442	-1.32475003600121	-1.48997725225681	-5546.40816326531	-1.60313487360001	0.0987925832679905	-0.390965937628419	-0.501898482441902	-1.757742840896	-0.446598274609041	-0.78100710565574	0.418372121026916	-0.670871386614706	18.7360439300537	0.512243283579819	2.70811820030212	0.982376433121867	288	0.865720561950264	2	7	4	7	1	0	1
2017-10-15 16:45:00	CRC_06	9007.27972520815	CRC_06_32_7.1	886258.921176909	7396040.60880853	-71.2187489624894	-23.5000062322058	0	0	0	0	0	0.322964879298451	-1.13021169449346	-0.722975599545314	15.299652892562	-0.920163888604526	-1.42724996805191	-1.60595413230561	-6557.61224489796	-2.08017474349151	0.0928507101784177	-0.417868071167647	-0.501898482441902	-1.757742840896	-0.563810930479009	-0.910096208207891	0.293715498311427	-0.737692645108217	18.7917537689209	0.536043912467484	2.76814246177673	1.10232816697632	288	0.865720561950264	2	7	5	7	1	1	1
2017-10-15 17:33:00	CRC_06	9148.33468143645	CRC_06_32_8.1	876957.064274997	7396282.7729049	-71.3097212707484	-23.5000064415125	0	0	0	0	0	0.326113011274073	-1.12051129733833	-0.72169381984729	15.2289504132231	-0.947835702004548	-1.47925001382828	-1.66479127444689	-7472.87755102041	-2.51195508385951	0.0806827548796677	-0.472959109534113	-0.501898482441902	-1.757742840896	-0.613604883975699	-0.964935480654222	0.275764632413703	-0.747315073698087	18.8225955963135	0.549220308287594	2.8150999546051	1.19616743369689	288	0.865720561950264	2	7	5	7	1	1	1
2017-10-15 18:16:00	CRC_06	8948.88603111981	CRC_06_32_9.1	867655.082329188	7396488.26574579	-71.4006936484316	-23.5002839525394	0	0	0	0	0	0.383163418620825	-0.959293700331591	-0.698465424574371	15.2431487603306	-0.942278697279661	-1.42800003290176	-1.60680281756208	-7320.14285714286	-2.43990183583699	0.0647985752002455	-0.544875543368216	-0.501898482441902	-1.757742840896	-0.67501205871741	-1.03256467153668	0.305107744746583	-0.731585915860444	18.8397598266602	0.556553294433865	2.8416051864624	1.24913515773699	288	0.865720561950264	2	7	5	6	1	1	1
2017-10-15 19:02:00	CRC_06	8834.37521398789	CRC_06_32_10.1	858227.893911416	7396767.92581746	-71.4929157778033	-23.4998671125218	0	0	0	0	0	0.395368829369545	-0.927936204510565	-0.69349592271584	15.3531652892562	-0.899219997106577	-1.28300002217293	-1.44273784195746	-6601.63265306122	-2.10094156016502	0.112173079068848	-0.330385060280596	-0.501898482441902	-1.757742840896	-0.780619588250048	-1.14887277076824	0.27951386174021	-0.74530532711166	18.8508968353271	0.561311301557732	2.85563349723816	1.27716915864366	288	0.865720561950264	2	7	5	6	1	1	1
2017-10-16 07:02:00	CRC_06	9434.95056999152	CRC_06_29_11.1	825252.212810463	7452912.2832256	-71.8273601931945	-23.0004233505374	0	0	0	0	0	0.441211504861712	-0.818230915646959	-0.674830818710043	15.621520661157	-0.794190020144414	-0.898999989032745	-1.008248521904	-4434.14285714286	-1.07841893687158	0.0258876832400942	-0.721046591766981	-0.204436808824539	0.00283830139405295	-0.976909496863987	-1.36505154391307	0.155279234413526	-0.811900378105368	19.0760536193848	0.65750388024517	2.90513014793396	1.37608264670816	289	0.875077042641285	1	7	4	5	0	0	1
2017-10-16 08:27:00	CRC_06	9039.7250638796	CRC_06_29_12.1	834792.70097128	7452410.07639306	-71.7343043726551	-23.0030616508866	0	0	0	0	0	0.489879430582126	-0.71359597819168	-0.655015398131609	15.6271570247934	-0.791984038059209	-0.94700001180172	-1.06255970798619	-4827.04081632653	-1.26377023710269	0.0281015068241656	-0.711023392551317	-0.204436808824539	0.00283830139405295	-0.882139773230507	-1.26067937964326	0.190665154746834	-0.792932017836058	19.0838375091553	0.660829351571191	2.90310335159302	1.37203232223448	289	0.875077042641285	1	7	4	5	0	0	1
2017-10-16 09:57:00	CRC_06	9999.99999996927	CRC_06_32.1_1.1	829135.635082373	7434999.46792476	-71.7856832512668	-23.1612175444021	0	0	0	0	0	0.517730463296175	-0.658300513274154	-0.643675693005423	15.5628099173554	-0.817168461102148	-0.896500006318092	-1.00541983519543	-4586.20408163265	-1.15015447281704	0.035846103001894	-0.675959338264082	-0.204436808824539	0.00283830139405295	-0.882251856298361	-1.26080281940779	0.203812201366956	-0.78588464095794	19.0079479217529	0.628407432159287	2.90567588806152	1.37717324695757	289	0.875077042641285	1	7	4	5	0	0	1
2017-10-16 09:57:00	CRC_06	10000.0000001671	CRC_06_32.1_1.2	827353.949926684	7425159.46802601	-71.8009481867729	-23.2503192484289	0	0	2	0	0	0.467491558442513	-0.76037398722388	-0.664130746602615	15.5244214876033	-0.832193075157451	-0.922000020742416	-1.03427265543603	-4591.42857142857	-1.15261914832395	0.0367875472476011	-0.671696901413622	-0.204436808824539	0.00283830139405295	-0.9646424402529	-1.35154154094344	0.177989759557022	-0.799726569461438	18.9592914581299	0.607620180621227	2.89339971542358	1.35264069700458	289	0.875077042641285	1	7	4	5	0	0	1
2017-10-16 09:57:00	CRC_06	10000.0000003649	CRC_06_32.1_1.3	825572.26477096	7415319.46812707	-71.8162259640723	-23.3394208648757	0	0	4	0	0	0.392639818290869	-0.934862580247827	-0.694607054975674	15.4854628099174	-0.847440875083509	-0.967500001192093	-1.08575508736803	-4578	-1.14628416206008	0.0414977743156254	-0.650371108069695	-0.204436808824539	0.00283830139405295	-1.00796892792847	-1.39925803852865	0.124338945193077	-0.82848569077329	18.9213390350342	0.591405961448171	2.89233541488647	1.3505138121145	289	0.875077042641285	1	7	4	5	0	0	1
2017-10-16 09:57:00	CRC_06	4916.43309799923	CRC_06_32.1_1.4	824243.445399609	7407980.58311824	-71.8276289051142	-23.4058747093041	0	0	0	0	0	0.359700887153546	-1.02248246191289	-0.70801832665468	15.4553884297521	-0.859211503834256	-0.991000011563301	-1.11234493800929	-4692.18367346939	-1.2001508005804	0.0475706190431434	-0.622875993758118	-0.204436808824539	0.00283830139405295	-1.02267142179459	-1.41545024682194	0.12597419370203	-0.827609127932604	18.8963489532471	0.580729576906743	2.89008855819702	1.346023721791	289	0.875077042641285	1	7	4	5	0	0	1
2017-10-16 13:25:00	CRC_06	9999.99999957265	CRC_06_32.1_2.1	816483.560640368	7383417.10310549	-71.8982730132959	-23.6289495084704	0	0	1	0	0	0.34143735592564	-1.07459105479037	-0.715454426450824	15.4124958677686	-0.875998962811006	-0.980000004172325	-1.09989862207331	-4712.04081632653	-1.20951849303442	0.0573091754394101	-0.578784182859057	-0.161585777997971	0.256459939044053	-0.954420894440824	-1.34028430796136	0.193277205029811	-0.791531847645701	18.8181343078613	0.54731433489096	2.85453248023987	1.27496890003649	289	0.875077042641285	2	7	5	5	1	1	1
2017-10-16 13:25:00	CRC_06	9489.05508811133	CRC_06_32.1_2.2	813418.24840872	7374167.25564863	-71.9263289324582	-23.7129772663446	0	0	2	0	0	0.342329683403174	-1.0719810196972	-0.715091110283157	15.4208347107438	-0.872735273772949	-0.953249990940094	-1.06963145004822	-4557.71428571429	-1.13671428919338	0.0619086342417427	-0.55795989848892	-0.161585777997971	0.256459939044053	-0.982872422254856	-1.3716186563258	0.156968500645411	-0.810994859464751	18.7977523803711	0.538606668488156	2.83753752708435	1.24100639807981	289	0.875077042641285	2	7	5	5	1	1	1
2017-10-16 15:28:00	CRC_06	9346.85599244981	CRC_06_34_1.1	813660.513333811	7360771.03466855	-71.9211102328857	-23.8337568259196	0	0	0	0	0	0.325292812660336	-1.12302954024327	-0.722027768341056	15.4102066115702	-0.87689494087202	-0.91525000333786	-1.02663512882315	-4520.18367346939	-1.11900906162612	0.0667274227922284	-0.536142587494857	-0.161585777997971	0.256459939044053	-0.96709219954402	-1.35423951946813	0.142787752706122	-0.818596344271903	18.7635974884033	0.524014849072527	2.8224835395813	1.21092269762182	289	0.875077042641285	2	7	9	5	1	1	1
2017-10-16 16:16:00	CRC_06	9180.03541674236	CRC_06_34_2.1	823088.992151323	7360501.44802326	-71.8286099517934	-23.8343121059337	0	0	1	0	0	0.324964195489883	-1.12404027044475	-0.722161566676313	15.3314628099174	-0.907713998507892	-1.03725001215935	-1.16467600461655	-4867.81632653061	-1.28300625922308	0.0701777226164676	-0.520521179022679	-0.161585777997971	0.256459939044053	-0.959902502635459	-1.34632133422901	0.137028347911527	-0.821683630516026	18.7622661590576	0.523446072060628	2.83151793479919	1.22897692009936	289	0.875077042641285	2	7	5	5	1	1	1
2017-10-16 17:03:00	CRC_06	9377.78268947136	CRC_06_34_3.1	832505.896689576	7360318.29463138	-71.7362488703041	-23.8340346256398	0	0	0	0	0	0.326266939441363	-1.12003940003377	-0.721631147125398	15.2481900826446	-0.940305604798792	-1.15374997258186	-1.29649367186074	-5241.59183673469	-1.45933646199332	0.0733798274597443	-0.50602348598854	-0.161585777997971	0.256459939044053	-0.837076653622225	-1.21105028775674	0.343008996127146	-0.71126923103008	18.7642631530762	0.524299237578499	2.84193778038025	1.24979980926514	289	0.875077042641285	2	7	5	5	1	1	1
2017-10-16 17:53:00	CRC_06	8782.55168234251	CRC_06_34_4.1	841979.688759388	7360112.36574941	-71.6433324434774	-23.833894909461	0	0	0	0	0	0.338344044983387	-1.08369201662611	-0.716713885455769	15.1490082644628	-0.979123773426885	-1.29975000023842	-1.46169014912544	-5756.67346938776	-1.70232843511471	0.0815428690560871	-0.469064898721427	-0.161585777997971	0.256459939044053	-0.838292651106806	-1.21238949488267	0.280009702180219	-0.745039535519592	18.7640438079834	0.524205527898875	2.84646081924438	1.25883859359526	289	0.875077042641285	2	7	6	5	1	1	1
2017-10-16 18:39:00	CRC_06	9123.10583383657	CRC_06_34_5.1	851299.10425422	7359934.63347957	-71.5519435123101	-23.8334787245003	0	0	1	0	0	0.397201063732306	-0.923312668737399	-0.692749918156185	15.0504214876033	-1.01770905245068	-1.4539999961853	-1.6362213211911	-6461.20408163265	-2.03469377827793	0.101868349344706	-0.377040249805091	-0.161585777997971	0.256459939044053	-0.754248400880345	-1.11982955111313	0.382556746815806	-0.690069952451554	18.7510566711426	0.518657099999128	2.83048486709595	1.22691245051409	289	0.875077042641285	3	7	5	5	1	1	1
2017-10-16 19:27:00	CRC_06	8953.84296013267	CRC_06_34_6.1	860589.69257741	7359705.46177496	-71.4608325059702	-23.8334784962955	0	0	0	0	0	0.428473184816539	-0.847527122093736	-0.680017297595703	14.9486859504132	-1.05752670563058	-1.6117499768734	-1.81471266476502	-6753.16326530612	-2.17242677750431	0.159939337295866	-0.1141208893498	-0.318020313978195	-0.669426380024922	-0.396300786070045	-0.725613278018825	1.45186983128931	-0.116872600625503	18.7327442169189	0.510833564051742	2.80339193344116	1.1727702705479	289	0.875077042641285	3	7	5	5	1	1	1
2017-10-18 10:38:00	CRC_06	5680.13570502584	CRC_06_33_1.1	962175.125401802	7375380.17082528	-70.4708328543219	-23.6662524983938	2	0	0	0	0	4.97123620245192	1.60366854206735	1.16959429875064	15.4932869565217	-0.844378629927851	-0.999750003218651	-1.1222454005007	-87.4897959183673	0.972133319051078	0.148917022595484	-0.164024981462004	-0.219173237681389	-0.0843819392324513	2.33025878124332	2.27721201407186	6.59247300681655	2.63870962293964	17.7145805358887	0.0758487137658638	2.18644976615906	-0.0601192450476678	291	0.893790004023325	3	7	6	4	1	1	1
2017-10-18 12:05:00	CRC_06	8321.44762419481	CRC_06_33_2.1	954185.320767801	7375647.13616724	-70.5490266570501	-23.6661164559951	0	0	0	0	0	3.43929575259487	1.23526672734379	0.545856100220852	15.5986033057851	-0.803159504487862	-0.718500003218651	-0.804015945503685	-261.571428571429	0.890009560949512	0.157243738612195	-0.126325349906782	-0.318020313978195	-0.669426380024922	1.67546494816802	1.5560718979214	3.27791351841718	0.8619645809056	17.6235504150391	0.0369583818604836	2.11256313323975	-0.207773368723773	291	0.893790004023325	3	7	5	4	1	1	1
2017-10-18 13:42:00	CRC_06	7939.62438465298	CRC_06_33_3.1	944715.45394795	7376263.85170002	-70.6418040182476	-23.6631992104042	0	0	0	0	0	1.92953490134743	0.657278990117734	-0.0688515495809062	15.7601404958678	-0.739936446075637	-0.420499995350838	-0.466834149617887	-1140.69387755102	0.475279768717251	0.142321944531522	-0.193884533846199	-0.318020313978195	-0.669426380024922	1.1765262355656	1.00657875521995	2.1474382027602	0.255981668465743	17.721019744873	0.078599704012502	2.13200068473816	-0.168929608770045	291	0.893790004023325	3	7	5	4	1	1	1
2017-10-18 14:37:00	CRC_06	9057.05674146504	CRC_06_33_4.1	935907.592547594	7376206.61962753	-70.727915588108	-23.6661174747466	0	0	0	0	0	0.899528114332093	-0.10588497056905	-0.488224624994085	15.8942066115702	-0.687465124395387	-0.308750003576279	-0.340390988806015	-1972.20408163265	0.083011257569512	0.0872717301099624	-0.443127188040684	-0.318020313978195	-0.669426380024922	0.705503816736596	0.487830494827038	1.55641368039017	-0.0608326453267043	17.952320098877	0.177416968595834	2.22328090667725	0.0134836457911107	291	0.893790004023325	3	7	5	4	1	1	1
2017-10-19 11:27:00	CRC_06	8761.15330772734	CRC_06_35_1.1	811535.523864695	7343108.58153913	-71.9381907877481	-23.9934776339777	1	0	0	0	0	0.309707012027502	-1.17212855090475	-0.728373615015628	15.8023966942149	-0.72339804959239	-0.444000005722046	-0.493424000259145	-4516.20408163265	-1.11713167207983	0.134082475077518	-0.231189152137859	-0.161585777997971	0.256459939044053	-0.969412516088007	-1.35679493959812	0.132581474880791	-0.824067343838284	18.7062358856201	0.499508545554058	2.79485177993774	1.15570373453476	292	0.903146484714346	4	7	5	7	1	1	1
2017-10-19 13:20:00	CRC_06	7451.90137333318	CRC_06_35_2.1	829932.094085908	7343235.87750467	-71.7576353682034	-23.9886146331912	0	0	0	0	0	0.324728547698922	-1.12476568350735	-0.722257512004107	15.4638842975207	-0.855886357817282	-0.823500007390976	-0.922821613423484	-5191.16326530612	-1.43554656676835	0.202201331791454	0.0772224467355143	-0.161585777997971	0.256459939044053	-0.926915800086765	-1.30999228941247	0.152094761364985	-0.813607391275681	18.7112636566162	0.501656534384103	2.82267045974731	1.21129623654516	292	0.903146484714346	4	7	5	7	1	1	1
2017-10-19 14:17:00	CRC_06	7300.0758446871	CRC_06_35_3.1	839168.114330539	7343035.5837517	-71.6669412054765	-23.9884756736789	0	0	0	0	0	0.320513481895129	-1.13783093831072	-0.723973699830721	15.234	-0.945859374945806	-1.08824998140335	-1.22238157765613	-5556.42857142857	-1.60786204420116	0.228685205949027	0.197129538065591	-0.161585777997971	0.256459939044053	-0.86137074210499	-1.23780594870722	0.216743458327529	-0.778952936527117	18.710563659668	0.501357478276145	2.82984614372253	1.2256360337084	292	0.903146484714346	3	7	5	7	1	1	1
2017-10-19 15:12:00	CRC_06	7538.46867484016	CRC_06_35_4.1	848489.655375056	7342827.22033867	-71.5754131259908	-23.9883369658397	0	0	0	0	0	0.307336269429436	-1.17981279068125	-0.72933887624196	14.9735950413223	-1.04777768802829	-1.375	-1.54683420748154	-6077.30612244898	-1.85358826671304	0.246858859364773	0.279411681038993	-0.161585777997971	0.256459939044053	-0.83762174635199	-1.21165061142291	0.249797386360618	-0.761234623442653	18.6991024017334	0.496460943799757	2.82708215713501	1.2201125174605	292	0.903146484714346	3	7	4	7	1	0	1
2017-10-19 16:08:00	CRC_06	7305.70280554777	CRC_06_35_5.1	857997.21630929	7342669.81540322	-71.4820798419075	-23.9876422042404	0	0	0	0	0	0.341830761896239	-1.07343951265395	-0.715294248989999	14.6704628099174	-1.16641876853073	-1.69424998760223	-1.90805998370363	-7011.4693877551	-2.29428380051621	0.234359262020203	0.222819116391273	-0.318020313978195	-0.669426380024922	-0.635464330828159	-0.989009812521601	0.748369083874158	-0.49397896103683	18.6790561676025	0.487896693950065	2.80294609069824	1.17187930398328	292	0.903146484714346	3	7	4	7	1	0	1
2017-10-19 17:02:00	CRC_06	7523.19254151612	CRC_06_35_6.1	867454.367868006	7342168.34631468	-71.3891634125723	-23.9900037498793	0	0	0	0	0	0.357407478822602	-1.02887875083892	-0.708952100797774	14.4309917355372	-1.26014389595078	-2.0265000462532	-2.28399511290265	-7334.32653061224	-2.44659304473271	0.176431644071423	-0.0394511290641855	-0.318020313978195	-0.669426380024922	-0.841514338587977	-1.21593761639362	0.21090599630584	-0.782082064769165	18.6614513397217	0.480375473577826	2.77361679077148	1.11326799761277	292	0.903146484714346	3	7	5	7	1	1	1
2017-10-19 17:55:00	CRC_06	7851.31486308273	CRC_06_35_7.1	876496.386630749	7342010.51248042	-71.3004129210223	-23.989309537871	0	0	0	0	0	0.313616977797614	-1.15958285358607	-0.726781650389333	14.2764462809917	-1.32063050151246	-2.17275005578995	-2.44947444029176	-6592.20408163265	-2.09649359108613	0.0700371205101444	-0.52115776223191	-0.318020313978195	-0.669426380024922	-0.674994160619825	-1.03254495993355	0.41026472158559	-0.675217297982893	18.635066986084	0.469103421420777	2.73982763290405	1.04574416687985	292	0.903146484714346	3	7	4	7	1	0	1
2017-10-19 18:52:00	CRC_06	8916.23220019197	CRC_06_35_8.1	886933.246367572	7340530.01641182	-71.1976379107643	-24.0001451478005	0	0	0	0	0	0.365954388760858	-1.00524657421857	-0.705472178188261	14.266479338843	-1.32453140238449	-2.17299997806549	-2.44975722297456	-5366	-1.51802654750178	0.082836046188308	-0.463209973283533	-0.318020313978195	-0.669426380024922	-0.734127125771093	-1.0976695093772	0.191327626566961	-0.792576904727961	18.589822769165	0.449773966550712	2.70043754577637	0.967027509122352	292	0.903146484714346	3	7	5	7	1	1	1
2017-10-20 07:32:00	CRC_06	8876.63365003544	CRC_06_36_1.1	887181.317819845	7322045.19540848	-71.1902767586541	-24.1666729124163	0	0	1	0	0	0.375280191500982	-0.980082354673795	-0.701675124979364	15.0375867768595	-1.02273235183235	-1.33399999141693	-1.50044341499705	-5059.38775510204	-1.37338090368959	0.0738746547923394	-0.503783129996472	-0.318020313978195	-0.669426380024922	-0.702640240252398	-1.06299224894314	0.234521142743927	-0.769423340586471	18.5294914245605	0.423998915456982	2.71885895729065	1.00384062763309	293	0.912502965405366	2	7	4	6	1	0	1
2017-10-20 08:15:00	CRC_06	9017.16761296585	CRC_06_36_2.1	877700.981782366	7322300.45731184	-71.2834711953045	-24.166673112224	0	0	0	0	0	0.328694547423058	-1.11262638675786	-0.720642732837245	15.0902892561983	-1.00210544896249	-1.32749998569489	-1.49308877222939	-6303.9387755102	-1.96050319446425	0.120432068171043	-0.292992065785951	-0.318020313978195	-0.669426380024922	-0.788796074953622	-1.15787773122033	0.22212925529637	-0.776065919988334	18.5734672546387	0.44278648391887	2.75628995895386	1.07864227348608	293	0.912502965405366	2	7	4	6	1	0	1
2017-10-20 09:01:00	CRC_06	8309.81280443643	CRC_06_36_3.1	868362.572563115	7322545.82896512	-71.3752769181408	-24.166672140006	0	0	0	0	0	0.337503721689185	-1.08617874150314	-0.717056027826745	15.2147768595041	-0.953383002995894	-1.2219999730587	-1.37371735347955	-7213.89795918367	-2.38978034877054	0.147778636632462	-0.169179081984639	-0.318020313978195	-0.669426380024922	-0.841698424799495	-1.21614035494314	0.18863547766592	-0.794020011188739	18.6065902709961	0.456937460406916	2.796790599823	1.15957824795908	293	0.912502965405366	2	7	4	6	1	0	1
2017-10-20 09:45:00	CRC_06	8648.26181968385	CRC_06_36_4.1	859236.708369794	7322779.51742526	-71.4649990932345	-24.1666725956591	0	0	0	0	0	0.359847436969479	-1.02207512355062	-0.707958658070177	15.3382148760331	-0.905071348414639	-1.05000001192093	-1.17910240630664	-7413.83673469388	-2.48410232510361	0.149387134689863	-0.161896524971813	-0.318020313978195	-0.669426380024922	-0.814330007985104	-1.18599886263909	0.185133971253177	-0.79589696774368	18.6169319152832	0.46135566808388	2.81226420402527	1.19050050518377	293	0.912502965405366	2	7	4	6	1	0	1
2017-10-20 10:28:00	CRC_06	8592.84926448953	CRC_06_36_5.1	849999.960838641	7323071.74751945	-71.5558322755637	-24.1661169414176	0	0	0	0	0	0.358377712468306	-1.02616778600835	-0.708557064694131	15.497652892562	-0.842669872773176	-0.895999997854233	-1.00485408436539	-6238.14285714286	-1.92946368729902	0.142846904844938	-0.191507749246222	-0.161585777997971	0.256459939044053	-0.794398948354624	-1.16404830976136	0.203137418236956	-0.786246353452428	18.6260318756104	0.465243397487594	2.83225202560425	1.23044391798838	293	0.912502965405366	2	7	4	6	1	0	1
2017-10-20 11:15:00	CRC_06	9070.61163498893	CRC_06_36_6.1	840917.211720873	7323277.14767988	-71.6451379898759	-24.1662565287503	0	0	0	0	0	0.348911939395799	-1.05293571126657	-0.712411107613676	15.6374297520661	-0.787963457807181	-0.673500001430511	-0.753099230680913	-5583.5306122449	-1.62064754839329	0.132654219849249	-0.237655650546656	-0.161585777997971	0.256459939044053	-0.838610979665565	-1.21274007774134	0.179676243398199	-0.798822542300734	18.624324798584	0.464514091720171	2.82663130760193	1.21921154538901	293	0.912502965405366	2	7	5	6	1	1	1
2017-10-20 11:56:00	CRC_06	8956.84318094064	CRC_06_36_7.1	831480.882298001	7323438.87752725	-71.7379158123048	-24.1668119217894	0	0	1	0	0	0.340975830124484	-1.07594368361102	-0.715642339285043	15.7656280991736	-0.737788686391516	-0.525749996304512	-0.585922684522503	-5295.4693877551	-1.4847534281584	0.117627167607034	-0.305691396182226	-0.161585777997971	0.256459939044053	-0.849401871118523	-1.22462434470092	0.16576710373413	-0.806278433505459	18.6297912597656	0.466849499909418	2.82528924942017	1.2165295930937	293	0.912502965405366	3	7	5	6	1	1	1
2017-10-20 12:40:00	CRC_06	8814.861461059	CRC_06_36_8.1	822145.815942663	7323669.05386978	-71.8297214628611	-24.1666728376188	0	0	0	0	0	0.320427519579728	-1.13809917615388	-0.724008699872501	15.8725950413223	-0.695923545440494	-0.400000005960464	-0.443638770236044	-4863.69387755102	-1.2810614762059	0.0963527476253385	-0.40201241796937	-0.161585777997971	0.256459939044053	-0.919882546410808	-1.30224639884875	0.149572145865045	-0.814959620613596	18.640266418457	0.47132474826093	2.82216501235962	1.21028615680347	293	0.912502965405366	3	7	5	6	1	1	1
2017-10-20 13:26:00	CRC_06	8729.70051894068	CRC_06_36_9.1	812811.637368369	7323908.45753379	-71.921526961504	-24.1663949314336	1	0	0	0	0	0.316516666983565	-1.15037937848879	-0.725601025575027	15.9489504132231	-0.666039280799639	-0.308000005781651	-0.339542379421363	-4514.08163265306	-1.11613039765515	0.0675931813727351	-0.532222821354715	-0.161585777997971	0.256459939044053	-0.941394658335258	-1.32593820244895	0.164132256991272	-0.807154780982408	18.6468334197998	0.47413033458182	2.80691981315613	1.17982034127338	293	0.912502965405366	3	7	5	6	1	1	1
2017-10-21 07:05:00	CRC_06	9007.18969328412	CRC_06_37_1.1	891626.24965368	7303335.83364391	-71.1415266202103	-24.3341731348631	0	0	0	0	0	0.340536742574639	-1.077232251506	-0.715821116258628	15.6277603305785	-0.79174791387708	-0.988499984145164	-1.1095162007195	-4337.55102040816	-1.03285132290971	0.117813089749999	-0.304849624195086	-0.318020313978195	-0.669426380024922	-0.573159546396935	-0.92039206261024	0.329679516686669	-0.718414399669126	18.4586849212646	0.393748616011739	2.74042224884033	1.04693243993448	294	0.921859446096386	1	7	4	5	0	0	1
2017-10-21 07:53:00	CRC_06	9317.82598514017	CRC_06_37_2.1	900785.973135052	7303124.4750941	-71.0513877831725	-24.3337569425934	0	0	0	0	0	0.333994024329715	-1.09663217739388	-0.718485020911029	15.4894214876033	-0.845891512299356	-1.14524999260902	-1.28687609321455	-3526.24489795918	-0.650114174073875	0.133028475164313	-0.235961190514972	-0.318020313978195	-0.669426380024922	-0.519616358422893	-0.861423668523018	0.364705265256483	-0.699639106803587	18.3849544525146	0.362249125793942	2.68976402282715	0.945697674274892	294	0.921859446096386	1	7	4	5	0	0	1
2017-10-21 08:45:00	CRC_06	9431.65421996422	CRC_06_37_3.1	909960.083165985	7302891.35717092	-70.9611100558306	-24.3334793485783	0	0	0	0	0	0.35854928381741	-1.02568915609688	-0.708487208451207	15.3445123966942	-0.902606600102469	-1.24449998140335	-1.39917571932114	-2866.61224489796	-0.338929636048222	0.10226675523177	-0.37523644682663	-0.318020313978195	-0.669426380024922	-0.441711340479244	-0.775625008164947	0.396245974206913	-0.682731943590482	18.2978763580322	0.325047197855126	2.63346195220947	0.833184320103205	294	0.921859446096386	1	7	3	5	0	0	1
2017-10-21 10:27:00	CRC_06	10000.0000003562	CRC_06_37_4.1	918373.425266383	7303099.88737696	-70.8784496704118	-24.3293730115025	0	0	0	0	0	0.384349929789702	-0.956201865859832	-0.697982329856766	15.262	-0.934900625232282	-1.26175001263618	-1.41869382790036	-2427.69387755102	-0.131868010551106	0.0357039075126368	-0.676603135595834	-0.318020313978195	-0.669426380024922	-0.327745888737395	-0.650112129217589	0.404128008352783	-0.678506837618231	18.1831436157227	0.276030516484317	2.55413746833801	0.674663263055026	294	0.921859446096386	1	7	3	6	0	0	1
2017-10-21 10:27:00	CRC_06	674.976032745408	CRC_06_37_4.2	923683.199755958	7302556.68097357	-70.8260885567528	-24.3328371423129	0	0	0	0	0	0.392440161357323	-0.935371208522718	-0.694688346422784	15.2421487603306	-0.942670081198001	-1.18350002169609	-1.33015533200565	-2235.79591836735	-0.0413393238654069	0.0357039075126368	-0.676603135595834	-0.318020313978195	-0.669426380024922	-0.24734559056945	-0.561565357041901	0.455288236094012	-0.651082776802096	18.0887794494629	0.23571579744883	2.48627781867981	0.53905338739333	294	0.921859446096386	1	7	3	6	0	0	1
2017-10-21 11:29:00	CRC_06	9292.20259179573	CRC_06_37_5.1	928689.262684271	7302318.56161942	-70.7768044332932	-24.3336180220104	0	0	0	0	0	0.460548712975449	-0.77533664608996	-0.666957565311333	15.2315785123967	-0.946807106252198	-1.09499999880791	-1.23001910426901	-1990.36734693878	0.0744426591274927	0.0587992837135939	-0.572037641629432	-0.318020313978195	-0.669426380024922	-0.178877002573754	-0.486159262778645	0.485087221744555	-0.635109251452031	17.9744281768799	0.186862089433841	2.40107226371765	0.368779671388253	294	0.921859446096386	1	7	2	6	0	0	1
2017-10-21 13:06:00	CRC_06	9617.91677155638	CRC_06_37_6.1	937869.715294641	7301743.17773813	-70.686386788883	-24.3362572606537	0	0	0	0	0	0.962800437377559	-0.0379091187966729	-0.462462941635665	15.1925702479339	-0.962074313645297	-1.00450000166893	-1.12761994065383	-1236.57142857143	0.430049122109846	0.0790425492561105	-0.48038522417028	-0.318020313978195	-0.669426380024922	0.307845094088271	0.0498794284707362	0.932642438295324	-0.395200595467384	17.7366638183594	0.0852832413357517	2.26086521148682	0.0885916507355657	294	0.921859446096386	1	7	3	5	0	0	1
2017-10-21 14:47:00	CRC_06	7935.2603790034	CRC_06_37_7.1	945950.274529495	7301227.75395886	-70.6068034536955	-24.3386159039401	0	0	0	0	0	1.47351456681887	0.387650409009571	-0.254522801996975	15.1429338842975	-0.981501188137468	-1.02724996209145	-1.15336112289903	-356.469387755102	0.845241040999654	0.0768895228962715	-0.490133160851646	-0.318020313978195	-0.669426380024922	0.911064306362633	0.714219180665225	1.83674528361362	0.0894370324075295	17.5322017669678	-0.00206803279703811	2.19667363166809	-0.0396880000081653	294	0.921859446096386	1	7	3	5	0	0	1
2017-10-21 17:25:00	CRC_06	6066.1211826497	CRC_06_38_1.1	943912.742237078	7283293.74182926	-70.6212496033907	-24.5006974256548	0	0	0	0	0	2.16045350631078	0.770318156283627	0.0251682634479171	15.0928034188034	-1.00112144615076	-1.09999999403954	-1.23567651140697	-468.020408163265	0.792616367871499	0.0714520413220905	-0.514751636073274	-0.327158734202385	-0.723513786047275	0.614993926807223	0.388149787344065	1.20454987653608	-0.249446628921518	17.5054950714111	-0.0134777974397979	2.24511742591858	0.0571214728962667	294	0.921859446096386	2	7	5	5	1	1	1
2017-10-21 17:57:00	CRC_06	8773.14757074734	CRC_06_38_2.1	935989.211544176	7283527.3279717	-70.6993046324395	-24.5008395542982	0	0	0	0	0	1.45907545503643	0.377802985157746	-0.260401767835621	15.1531487603306	-0.977503249930274	-1.08625000715256	-1.2201186417776	-1188.30612244898	0.452818487632731	0.0714520413220905	-0.514751636073274	-0.327158734202385	-0.723513786047275	0.275477539543261	0.0142322661655122	1.02137276546971	-0.347637361367373	17.6960868835449	0.0679477654744581	2.31414270401001	0.195060725849097	294	0.921859446096386	2	7	4	5	1	0	1
2017-10-21 18:42:00	CRC_06	8887.50149538959	CRC_06_38_3.1	926741.095645143	7283797.24878028	-70.7904159825414	-24.5009786350569	0	0	0	0	0	0.756349951649706	-0.279251110899751	-0.54652042185006	15.2451487603306	-0.94149592944298	-1.12125000357628	-1.25972052546406	-1672.91836734694	0.224200579088792	0.099485070649893	-0.387830665679434	-0.327158734202385	-0.723513786047275	-0.0529487700748468	-0.347471487140353	0.830664882083421	-0.449864908487677	17.9199447631836	0.163585419885219	2.43461656570435	0.435814185189712	294	0.921859446096386	2	7	4	5	1	0	1
2017-10-21 19:27:00	CRC_06	9166.16589065869	CRC_06_38_4.1	917440.619248674	7284170.51099556	-70.88208221859	-24.5001456588653	0	0	0	0	0	0.40385412486891	-0.906701543282157	-0.690041086772798	15.3514876033058	-0.899876616407589	-1.13100001215935	-1.27075248961555	-1957.51020408163	0.0899431574327156	0.112626761059585	-0.32833099192283	-0.327158734202385	-0.723513786047275	-0.167809699515215	-0.473970577103914	0.871745786083295	-0.427843794442353	18.0986728668213	0.23994251143268	2.54977798461914	0.665951325282832	294	0.921859446096386	2	7	4	5	1	0	1
2017-10-22 07:07:00	CRC_06	8975.94036513545	CRC_06_39_1.1	804685.41293544	7268556.0596471	-71.9895825855843	-24.6672287704197	0	0	0	0	0	0.327876076930099	-1.11511955622528	-0.720975977716885	16.3200495867769	-0.520797032161361	0.281999997794628	0.328032303552208	-4620.9387755102	-1.16654071388255	0.0450998132731301	-0.634062692930647	-0.212894946336746	-0.0472227273825247	-0.893720243155593	-1.27343322826708	0.151114917966865	-0.814132629065401	18.397367477417	0.367552278793175	2.7841682434082	1.13435388867355	295	0.931215926787407	2	7	4	5	1	0	1
2017-10-22 07:51:00	CRC_06	9370.94919676065	CRC_06_39_2.1	813855.33935657	7268305.49337716	-71.8990267845173	-24.6676460104481	0	0	0	0	0	0.325803965330124	-1.12145941183202	-0.721819649647241	16.3182727272727	-0.521492466396455	0.259500004351139	0.302573954571024	-4696.0612244898	-1.20198005193319	0.0544489623948841	-0.591733943332654	-0.212894946336746	-0.0472227273825247	-0.889270142361287	-1.26853222578113	0.172656921350778	-0.802585197848129	18.3915824890137	0.365080787851789	2.79505658149719	1.15611300741124	295	0.931215926787407	2	7	4	5	1	0	1
2017-10-22 08:40:00	CRC_06	9204.17875381353	CRC_06_39_3.1	823223.365448948	7268075.13963993	-71.8065266420912	-24.6677846300943	0	0	0	0	0	0.317230727109644	-1.14812592408438	-0.725310291965425	16.3049669421488	-0.52670013671484	0.207000002264977	0.243171120611125	-4961.97959183673	-1.32742818417977	0.0686311755709813	-0.527523249668614	-0.212894946336746	-0.0472227273825247	-0.896426600254661	-1.27641380409749	0.188613256700208	-0.794031922572679	18.3879890441895	0.363545578839733	2.80615830421448	1.17829855132291	295	0.931215926787407	2	7	4	5	1	0	1
2017-10-22 09:26:00	CRC_06	9259.79906992783	CRC_06_39_4.1	832565.236428396	7267900.65214612	-71.71430453529	-24.6673680635845	0	0	0	0	0	0.318719586978356	-1.14344360046289	-0.724704094268601	16.2788347107438	-0.536927871837099	0.155749998986721	0.185182638435713	-5223.26530612245	-1.45069084244172	0.0850108595869963	-0.453363394672305	-0.212894946336746	-0.0472227273825247	-0.909437547528282	-1.29074307165344	0.142529053330983	-0.818735018154138	18.3867740631104	0.363026508701367	2.81891655921936	1.20379448865218	295	0.931215926787407	1	7	3	6	0	0	1
2017-10-22 10:13:00	CRC_06	9035.08740470612	CRC_06_39_5.1	841878.086431194	7267659.01798252	-71.6223601625355	-24.6675066240178	0	0	0	0	0	0.33551322730879	-1.09209389768799	-0.717866468845603	16.2442975206612	-0.550445172620087	0.0997500009834766	0.121819620322268	-5750.16326530612	-1.69925721836976	0.10346594831387	-0.369807038970278	-0.212894946336746	-0.0472227273825247	-0.884203759212334	-1.26295249679171	0.143561469674159	-0.818181599026959	18.3837604522705	0.361739019190164	2.82315993309021	1.21227439395541	295	0.931215926787407	1	7	3	6	0	0	1
2017-10-22 10:58:00	CRC_06	9204.94284693745	CRC_06_39_6.1	851219.64956873	7267410.33187432	-71.5301378319039	-24.6676457583612	0	0	0	0	0	0.372067986263169	-0.988678682635381	-0.702982992467639	16.1971818181818	-0.568885500871822	-0.00825000024633482	-0.000380491788096673	-6555.18367346939	-2.07902905448634	0.122162803726991	-0.285156072262476	-0.212894946336746	-0.0472227273825247	-0.825650927463568	-1.19846686214557	0.14658058401402	-0.816563225166584	18.3864231109619	0.362876573213962	2.82371187210083	1.21337738197525	295	0.931215926787407	1	7	3	6	0	0	1
2017-10-22 11:46:00	CRC_06	8899.89000354068	CRC_06_39_7.1	860463.711921848	7267173.36673255	-71.4388875828731	-24.6676452711694	0	0	0	0	0	0.367486791478263	-1.00106790253091	-0.704848251774891	16.147173553719	-0.588457931366664	-0.113500000908971	-0.119469026363408	-6961.91836734694	-2.2709078937553	0.132372755922585	-0.238929992833582	-0.336297154426575	-0.777601192069628	-0.832862455077322	-1.20640909006268	0.14536390707091	-0.817215415822384	18.3921794891357	0.365335841153657	2.81025886535645	1.18649306145384	295	0.931215926787407	1	7	4	6	0	0	1
2017-10-22 12:30:00	CRC_06	9121.64621806306	CRC_06_39_8.1	869696.694087547	7267022.88994136	-71.3477768917506	-24.6668123237258	0	0	0	0	0	0.340758470197519	-1.07658135120154	-0.715730838605816	16.1147933884298	-0.601131007334053	-0.230750001966953	-0.252135351465919	-6211.44897959184	-1.91687073588087	0.128190096780335	-0.257867195479553	-0.336297154426575	-0.777601192069628	-0.719416238263722	-1.08146805696596	0.199230891813523	-0.788340417981576	18.3859405517578	0.362670411918818	2.79137587547302	1.14875753049972	295	0.931215926787407	1	7	4	6	0	0	1
2017-10-22 13:16:00	CRC_06	9037.92400723252	CRC_06_39_9.1	878996.615207527	7266710.3931549	-71.2559713298782	-24.6673677559859	0	0	0	0	0	0.313884595409036	-1.15872989117426	-0.726672688368741	16.1263966942149	-0.596589660050181	-0.235500000417233	-0.257509891619054	-5291.08163265306	-1.48268348583814	0.115515776320335	-0.315250827945927	-0.336297154426575	-0.777601192069628	-0.688856286572814	-1.04781165093594	0.2464045029944	-0.763053353418756	18.3727741241455	0.357045386541817	2.77886438369751	1.12375472172358	295	0.931215926787407	1	7	2	6	0	0	1
2017-10-22 14:03:00	CRC_06	8955.03473839509	CRC_06_39_10.1	888326.556749005	7266437.04062442	-71.1638877456067	-24.6675064928714	0	0	0	0	0	0.312512403354049	-1.16311111986038	-0.727231384106878	16.1956033057851	-0.569503305238792	-0.211999997496605	-0.230920049407997	-4814.42857142857	-1.25782035638677	0.106189324336206	-0.357476815095422	-0.336297154426575	-0.777601192069628	-0.685762287320129	-1.04440415552632	0.246837353509294	-0.762821327109084	18.3189182281494	0.334036808163562	2.73681616783142	1.03972609272067	295	0.931215926787407	1	7	2	6	0	0	1
2017-10-22 14:49:00	CRC_06	9152.5863917541	CRC_06_39_11.1	897545.398715071	7266191.3617706	-71.0729155034688	-24.6673679003632	0	0	0	0	0	0.317839408914248	-1.14620902717345	-0.725062463734035	16.2426363636364	-0.551095322765431	-0.336500003933907	-0.371789628770371	-4039.55102040816	-0.892268542628459	0.0656073542108377	-0.54121375513769	-0.336297154426575	-0.777601192069628	-0.616012407634115	-0.967586944066012	0.258055076836036	-0.756808149679789	18.2478313446045	0.303666723301784	2.68015456199646	0.9264942478648	295	0.931215926787407	1	7	3	6	0	0	1
2017-10-22 15:35:00	CRC_06	9152.99897452435	CRC_06_39_12.1	906892.487700684	7265966.65121752	-70.9806934078297	-24.6669512535779	0	0	0	0	0	0.323344469070435	-1.12903705632185	-0.722821047427717	16.1994297520661	-0.568005695700016	-0.382250003516674	-0.423554952977793	-3059.34693877551	-0.429853055920577	0.0541825050482359	-0.592940342562994	-0.336297154426575	-0.777601192069628	-0.475058641016574	-0.812351188174692	0.316925300307569	-0.7252512028087	18.1425266265869	0.258677928420655	2.6160728931427	0.798434241819628	295	0.931215926787407	1	7	4	5	0	0	1
2017-10-22 16:20:00	CRC_06	8984.88579214703	CRC_06_39_13.1	916124.96388276	7265646.59979614	-70.8895822627199	-24.6673676660741	0	0	0	0	0	0.367577686905861	-1.00082058972847	-0.704811243188643	16.0505867768595	-0.62626044255378	-0.490000002086163	-0.545472191451385	-2362.26530612245	-0.101001800882453	0.141583227678101	-0.197229112085893	-0.336297154426575	-0.777601192069628	-0.320041445907749	-0.641627041978829	0.420238668038736	-0.669870837926236	18.0157146453857	0.204500695736961	2.53863596916199	0.64368526086347	295	0.931215926787407	1	7	3	5	0	0	1
2017-10-22 17:04:00	CRC_06	9774.46041192046	CRC_06_39_14.1	925191.502781197	7265402.4023306	-70.800137707621	-24.66709110562	0	0	0	0	0	0.447723740504848	-0.803578887433189	-0.672179325220965	15.8271487603306	-0.713710488969013	-0.586500018835068	-0.654660272294788	-2233.51020408163	-0.040261028331128	0.212648935164631	0.124524503994751	-0.336297154426575	-0.777601192069628	-0.0263381514758614	-0.318164576143375	0.747481903685785	-0.494454527399901	17.8543853759766	0.135576818949644	2.4375216960907	0.441619761440964	295	0.931215926787407	1	7	4	5	0	0	1
2017-10-22 17:51:00	CRC_06	8873.91627887517	CRC_06_39_15.1	934764.130049825	7265090.44335036	-70.7056934039015	-24.6672286225764	0	0	0	0	0	0.902667234341303	-0.10240130473205	-0.486946514569038	15.5931074380165	-0.805310498749816	-0.641999989748001	-0.717457518502692	-1230.4693877551	0.432927786080817	0.212290287314431	0.122900707556458	-0.336297154426575	-0.777601192069628	0.296134922750058	0.0369827365771678	1.25141941594079	-0.224322559780146	17.6381950378418	0.0432149289913728	2.31135773658752	0.189495281762839	295	0.931215926787407	1	7	4	4	0	0	1
2017-10-22 18:35:00	CRC_06	6597.18377605675	CRC_06_39_16.1	942659.571447903	7264748.5332024	-70.6277769046864	-24.6680590482869	0	0	0	0	0	2.00829237037235	0.697284794005502	-0.0367850016580069	15.4141166666667	-0.875364608187426	-0.714499980211258	-0.799489989444598	-390.285714285714	0.829288043675587	0.212290287314431	0.122900707556458	-0.336297154426575	-0.777601192069628	0.790147886015941	0.581051033671874	1.94078367403913	0.145206040330508	17.4759731292725	-0.0260903054486421	2.25181221961975	0.07050026494676	295	0.931215926787407	1	7	4	4	0	0	1
2017-10-23 07:09:00	CRC_06	8039.25256725839	CRC_06_40_1.1	812775.72458778	7249833.47891288	-71.9055552062663	-24.8344497606956	0	0	0	0	0	0.302190509521299	-1.19669763426503	-0.73143400142484	16.245694214876	-0.549898528965575	0.153499998152256	0.182636801851554	-4548.32653061224	-1.13228557539189	0.0219342997360497	-0.738945737264421	-0.212894946336746	-0.0472227273825247	-0.875746058995673	-1.25363782916883	0.184459366529993	-0.796258584604516	18.3011302947998	0.326437360580497	2.74186968803406	1.04982498432688	296	0.940572407478427	2	7	4	4	1	0	1
2017-10-23 07:53:00	CRC_06	8430.09502888194	CRC_06_40_2.1	803703.815125095	7250144.21506063	-71.9952771660786	-24.8334780466048	0	0	0	0	0	0.311805120358864	-1.1653769005598	-0.727519358369395	16.2603884297521	-0.544147449570434	0.172499999403954	0.204134970894294	-4397.71428571429	-1.06123360179405	0.0132248628663257	-0.778378157006262	-0.212894946336746	-0.0472227273825247	-0.922511120603171	-1.30514131050284	0.138857545286455	-0.820703102823529	18.2967147827148	0.324550943986569	2.7320020198822	1.03010555963364	296	0.940572407478427	2	7	4	4	1	0	1
2017-10-23 11:41:00	CRC_06	9999.9999994957	CRC_06_41_1.1	776458.19386892	7231435.07291623	-72.2608516513237	-25.0074251282789	0	0	0	0	0	0.34174755629566	-1.07368295396499	-0.715328126619784	16.2086694214876	-0.564389437677662	0.179249998182058	0.211772476431668	-4118.65306122449	-0.929585270225374	0.0268999408165346	-0.716463543949066	-0.212894946336746	-0.0472227273825247	-0.925190805829326	-1.30809251196141	0.152233803852493	-0.813532858581012	18.1856651306152	0.277107770366422	2.61754560470581	0.801377290199111	296	0.940572407478427	2	7	3	5	1	0	1
2017-10-23 11:41:00	CRC_06	8716.75908813442	CRC_06_41_1.2	785810.145666453	7231781.86574013	-72.1683520711537	-25.0025620571727	0	0	0	0	0	0.334042137861252	-1.09648813270187	-0.718465431215171	16.2316363636364	-0.555400545867172	0.149750001728535	0.178393746498091	-3968.73469387755	-0.858860636343297	0.0207920672846868	-0.744117252959249	-0.212894946336746	-0.0472227273825247	-0.917815358105765	-1.29996975490511	0.157874620668873	-0.810509140543486	18.1970043182373	0.28195215336894	2.63793253898621	0.842118284837508	296	0.940572407478427	2	7	3	5	1	0	1
2017-10-23 13:03:00	CRC_06	9999.99999980333	CRC_06_41_2.1	795359.226598002	7231762.19752551	-72.073836636169	-25.0009088177922	0	0	0	0	0	0.32089023043712	-1.13665617558928	-0.723820304535948	16.2437603305785	-0.550655420179547	0.173249997198582	0.204983580278946	-3974.12244897959	-0.861402332959805	0.0118240463103402	-0.784720425426504	-0.212894946336746	-0.0472227273825247	-0.925139644136424	-1.30803616636483	0.136481542421379	-0.821976741545403	18.2101516723633	0.28756903007816	2.67542552947998	0.917043808394656	296	0.940572407478427	1	7	3	5	0	0	1
2017-10-23 13:03:00	CRC_06	8548.82902272177	CRC_06_41_2.2	804632.311613243	7231605.16623301	-71.9820313166206	-25.0004899307829	0	0	0	0	0	0.30588316048185	-1.1845520784355	-0.729930517749513	16.2384132231405	-0.552748192040417	0.166999999433756	0.197911817141406	-4184.79591836735	-0.960788447248491	0.0113814949673426	-0.786724099208797	-0.212894946336746	-0.0472227273825247	-0.930800595003532	-1.31427070700895	0.137905937104185	-0.821213205335107	18.2216148376465	0.292466379421312	2.70240354537964	0.970956338155412	296	0.940572407478427	1	7	3	5	0	0	1
2017-10-23 15:04:00	CRC_06	9177.14023624523	CRC_06_41_3.1	813521.860876153	7231442.35239599	-71.8940269203021	-25.0001458336777	0	0	0	0	0	0.29805172731479	-1.21048822594702	-0.73311912995437	16.212479338843	-0.562898297294553	0.11849999986589	0.143034916057539	-4471.48979591837	-1.09603751569055	0.0266896735924533	-0.717415539532931	-0.212894946336746	-0.0472227273825247	-0.901755228542061	-1.28228234993282	0.158406376851758	-0.810224096583703	18.2184066772461	0.29109577349865	2.71777963638306	1.00168372622239	296	0.940572407478427	1	7	4	5	0	0	1
2017-10-23 15:53:00	CRC_06	9177.93780198966	CRC_06_41_4.1	822864.06280434	7231178.70430017	-71.8015268451028	-25.0005624962381	0	0	0	0	0	0.306665923032496	-1.18199632250414	-0.729611811560077	16.1680165289256	-0.580300326060437	0.0624999990686774	0.0796718947827677	-4788.5306122449	-1.24560288287787	0.0421892827741844	-0.647240268246087	-0.212894946336746	-0.0472227273825247	-0.868214238342255	-1.24534285486322	0.178692693693011	-0.799349766828881	18.208381652832	0.286812833707016	2.73478293418884	1.03566290402385	296	0.940572407478427	1	7	4	5	0	0	1
2017-10-23 16:39:00	CRC_06	9038.55682985167	CRC_06_41_5.1	832110.029412201	7230972.63407768	-71.7099990206448	-25.000423392132	0	0	0	0	0	0.31415333164235	-1.15787409492967	-0.726563270894934	16.1144876033058	-0.601250686714054	0.0360000003129244	0.0496876097642259	-5019.71428571429	-1.35466477405895	0.0519712315956036	-0.602951995928472	-0.212894946336746	-0.0472227273825247	-0.843529200925393	-1.21815663249707	0.20077380677461	-0.78751334985473	18.2046871185303	0.285234436755678	2.74862003326416	1.06331478985842	296	0.940572407478427	1	7	4	5	0	0	1
2017-10-23 17:25:00	CRC_06	8842.54728388121	CRC_06_41_6.1	841609.862532892	7230784.77882195	-71.6159715056457	-25.0000064623004	0	0	0	0	0	0.31933857086632	-1.1415033883536	-0.72445207148584	16.0635123966942	-0.6212015628159	-0.0647499999031425	-0.0643092530258478	-5638.26530612245	-1.64646887538373	0.0535665467549461	-0.595729125159135	-0.212894946336746	-0.0472227273825247	-0.85884597535387	-1.23502536267207	0.170450452975377	-0.803767958863618	18.2037906646729	0.284851449369452	2.74986672401428	1.06580616107039	296	0.940572407478427	1	7	5	5	0	1	1
2017-10-23 18:45:00	CRC_06	9264.50257832658	CRC_06_41_7.1	850685.50611507	7230447.03890469	-71.5261100376209	-25.0009792878875	0	0	0	0	0	0.318209875788954	-1.14504412713972	-0.724911626055544	16.0275867768595	-0.635262272675604	-0.159249998629093	-0.17123434846328	-6403.87755102041	-2.00764974117274	0.046872417426931	-0.626037137194456	-0.212894946336746	-0.0472227273825247	-0.821671075580386	-1.19408375603747	0.20275776729633	-0.786449862524696	18.2083969116211	0.286819352641267	2.75288271903992	1.07183328783104	296	0.940572407478427	1	7	5	5	0	1	1
2017-10-23 19:32:00	CRC_06	9180.78696066199	CRC_06_41_8.1	859961.226229426	7230221.32594139	-71.4343045273823	-25.0008402773005	0	0	0	0	0	0.311608221795824	-1.16600857959608	-0.727599526730388	16.0157190082645	-0.639907126450269	-0.198499999940395	-0.215645038333246	-6815.5306122449	-2.20184884136813	0.0417822821085229	-0.649082984523113	-0.336297154426575	-0.777601192069628	-0.719335458793765	-1.08137909260282	0.489177633453708	-0.632916616578663	18.208044052124	0.286668602287096	2.74890899658203	1.06389225054094	296	0.940572407478427	1	7	5	5	0	1	1
2017-10-24 07:07:00	CRC_06	3033.48252161671	CRC_06_41_9.1	952839.765086728	7227629.34823094	-70.515416762454	-24.9993063320917	0	0	0	0	0	4.98257927948778	1.60594768456634	1.17421269657204	15.5316822429907	-0.829351332263821	-0.631249994039536	-0.705294086411936	-162.632653061224	0.93668435336175	0.132713964844483	-0.237385152032827	-0.336297154426575	-0.777601192069628	1.33055762709914	1.17621721235023	3.18463943245153	0.81196569858964	17.1662940979004	-0.158392890590719	2.15505647659302	-0.122855202514373	297	0.949928888169448	1	7	3	5	0	0	1
2017-10-24 09:38:00	CRC_06	6763.25351500053	CRC_06_42_1.1	952417.726389358	7209023.13475664	-70.5134715910193	-25.1669482477506	0	0	0	0	0	9.3075117595268	2.23082179021028	2.93513336037083	15.4614473684211	-0.856840132677	-0.615500018000603	-0.687473264043631	-203.673469387755	0.917323171938274	0.158753248964716	-0.119490964777683	-0.336297154426575	-0.777601192069628	1.17919560740262	1.00951859829629	2.86590139357005	0.641108535738174	17.1266307830811	-0.175338045264728	2.14337277412415	-0.14620376748711	297	0.949928888169448	1	7	1	5	0	0	1
2017-10-24 10:14:00	CRC_06	8420.26871160727	CRC_06_42_2.1	944549.606066113	7209252.30845252	-70.5913882128715	-25.1672281531596	0	0	0	0	0	6.03118019302686	1.79694271182501	1.60115647552153	15.6015454545455	-0.802007994777677	-0.462749995291233	-0.514639285456663	-510.734693877551	0.772465720074714	0.179115153822852	-0.0273014017646492	-0.336297154426575	-0.777601192069628	0.516080237446725	0.27921377446305	0.996433575846219	-0.361005829084114	17.2501087188721	-0.122585199711142	2.18205118179321	-0.0689093210640466	297	0.949928888169448	1	7	2	4	0	0	1
2017-10-24 10:59:00	CRC_06	9147.17501959697	CRC_06_42_3.1	935577.350045455	7209605.08867097	-70.6802765628118	-25.166673609626	0	0	0	0	0	2.34411837822861	0.851909373096807	0.0999484524258381	15.7977520661157	-0.725215882337087	-0.393250003457069	-0.436001260483568	-714.224489795918	0.676468534608041	0.205434214087544	0.0918594862573852	-0.336297154426575	-0.777601192069628	0.13951333937523	-0.135508360805547	0.697601793259533	-0.521192390819197	17.4442367553711	-0.0396488737882127	2.25462412834167	0.076119548189044	297	0.949928888169448	1	7	2	4	0	0	1
2017-10-24 11:44:00	CRC_06	8921.65388111752	CRC_06_42_4.1	926182.566736024	7209888.22805494	-70.7733323483825	-25.1668121801176	0	0	0	0	0	1.11983408116632	0.113180532517135	-0.398525807464092	16.0266280991736	-0.635637483704737	-0.306999996304512	-0.33841088619149	-1116.04081632653	0.486909956265516	0.214518065691567	0.13298708780963	-0.336297154426575	-0.777601192069628	-0.156151848452151	-0.461131506781277	0.473603049337425	-0.641265256935609	17.6582717895508	0.0517922167095216	2.38353323936462	0.333729904351112	297	0.949928888169448	1	7	3	4	0	0	1
2017-10-24 12:28:00	CRC_06	8614.82261167305	CRC_06_42_5.1	916885.229847163	7210115.60242649	-70.8654160630449	-25.1673673212063	0	0	0	0	0	0.640869873265425	-0.444928848496109	-0.593538787390451	16.2629090909091	-0.54316090333	-0.215999998152256	-0.235445980176479	-1885.48979591837	0.12391909440111	0.173647485588634	-0.0520565486295751	-0.336297154426575	-0.777601192069628	-0.374552897040511	-0.701661807451169	0.453781798173336	-0.651890291681844	17.8116226196289	0.117307505759357	2.48360967636108	0.533721405134164	297	0.949928888169448	1	7	3	4	0	0	1
2017-10-24 13:14:00	CRC_06	8754.2491207746	CRC_06_42_6.1	907536.406136909	7210461.43276705	-70.9580542582152	-25.1668118810435	0	0	0	0	0	0.532840580989917	-0.629532997134788	-0.637523523323666	16.3512066115702	-0.508602673713939	-0.164749998599291	-0.177457502216168	-2591.67346938776	-0.209226087496723	0.0686589525843546	-0.527397487823515	-0.336297154426575	-0.777601192069628	-0.601859902162722	-0.952000451151857	0.286639749929182	-0.741485547574091	17.9533271789551	0.177847218255255	2.59649085998535	0.759301751524629	297	0.949928888169448	1	7	4	4	0	0	1
2017-10-24 13:59:00	CRC_06	9115.5973689064	CRC_06_42_7.1	898493.293126135	7210683.84447907	-71.0476379805933	-25.1672291434338	0	0	0	0	0	0.371515521779656	-0.990164634325253	-0.703207931499525	16.2374380165289	-0.553129872225257	-0.230250000953674	-0.251569609066083	-3386.38775510204	-0.584135966070355	0.122610498085021	-0.283129113217252	-0.336297154426575	-0.777601192069628	-0.661999587932779	-1.0182337261016	0.260245103386602	-0.755634202182615	18.0500183105469	0.219156074761386	2.66707587242126	0.900357958095487	297	0.949928888169448	2	7	4	4	1	0	1
2017-10-24 14:45:00	CRC_06	8386.25905952784	CRC_06_42_8.1	888848.615059034	7210933.08094199	-71.1431937985022	-25.1675058688743	0	0	0	0	0	0.333130434983306	-1.09922116904823	-0.718836636186446	16.0308595041322	-0.633981379851957	-0.365500003099442	-0.404602620519214	-4312.75510204082	-1.02115374189056	0.197432098288487	0.0556294987471552	-0.336297154426575	-0.777601192069628	-0.735121356943197	-1.09876447995681	0.214329450145328	-0.780246947717493	18.1032524108887	0.241899006569612	2.7030336856842	0.972215602663573	297	0.949928888169448	2	7	4	4	1	0	1
2017-10-24 15:29:00	CRC_06	9255.24681145503	CRC_06_42_9.1	879194.616312461	7211314.17374384	-71.2388876367928	-25.1665348679145	0	0	0	0	0	0.335187214944098	-1.0930660526765	-0.717999206619497	15.8583388429752	-0.701503192210216	-0.476000003516674	-0.529631437976799	-4741.30612244898	-1.22332452692863	0.15216744964938	-0.149308507154116	-0.336297154426575	-0.777601192069628	-0.785399376341171	-1.15413686576287	0.229842157510236	-0.771931475934413	18.1270389556885	0.252061210173349	2.71731328964233	1.00075178472484	297	0.949928888169448	3	7	5	4	1	1	1
2017-10-24 16:15:00	CRC_06	8553.04183772474	CRC_06_42_10.1	870292.784434074	7211483.15867903	-71.3270826987297	-25.167228325268	0	0	0	0	0	0.341609976564844	-1.07408561209359	-0.715384142983515	15.8132314049587	-0.7191575180474	-0.531249985098839	-0.592145825630088	-5426.14285714286	-1.54639919874742	0.0451812978207795	-0.633693767484209	-0.336297154426575	-0.777601192069628	-0.822978034434273	-1.19552314109592	0.228353939110512	-0.772729224375021	18.1167221069336	0.247653595764503	2.72987723350525	1.02585941309683	297	0.949928888169448	3	7	5	4	1	1	1
2017-10-24 16:57:00	CRC_06	8832.33988160717	CRC_06_42_11.1	861184.758101086	7211774.92050645	-71.4173603995586	-25.1668120574457	0	0	0	0	0	0.346495711555084	-1.05988483689317	-0.713394888413215	15.8339090909091	-0.711064604297925	-0.535999998450279	-0.597520382643625	-6574.79591836735	-2.08828121527598	0.0306924048294153	-0.69929296965722	-0.336297154426575	-0.777601192069628	-0.839659284221522	-1.21389460063245	0.204229860904991	-0.7856607576588	18.1201972961426	0.249138283036261	2.7346076965332	1.03531271128321	297	0.949928888169448	3	7	6	4	1	1	1
2017-10-25 09:52:00	CRC_06	9049.47850087106	CRC_06_43_1.1	926060.32442288	7191339.79362298	-70.7687489337778	-25.333895749472	0	0	0	0	0	1.27391063835886	0.242091412114403	-0.335792667786297	15.6584380165289	-0.779741160944204	-0.421249993145466	-0.467682759002539	-1120.63265306122	0.484743737558266	0.2455762832089	0.273604752062325	-0.336297154426575	-0.777601192069628	-0.125084772912406	-0.426916593122171	0.458955894827499	-0.649116755527352	17.5153713226318	-0.00925841725696239	2.3464617729187	0.259646749182325	298	0.959285368860468	3	7	5	6	1	1	1
2017-10-25 10:42:00	CRC_06	9863.6334518115	CRC_06_43_2.1	935005.637591708	7190991.78859902	-70.6799984830799	-25.3344525645886	0	0	0	0	0	2.38841307659944	0.870629160721534	0.117983288811821	15.4559256198347	-0.859001256274834	-0.500999987125397	-0.557918482096757	-774.102040816327	0.648221042665485	0.137117594282236	-0.21744749510111	-0.336297154426575	-0.777601192069628	0.168559586459064	-0.103519033878942	0.753162738635911	-0.491409357938446	17.310525894165	-0.0967734796123783	2.25525999069214	0.0773902475622286	298	0.959285368860468	3	7	5	6	1	1	1
2017-10-25 11:31:00	CRC_06	9139.4901284092	CRC_06_43_3.1	944610.178201834	7190631.73926334	-70.5847206224356	-25.3348680402292	0	0	0	0	0	4.93116439224945	1.59557514520776	1.15327883511114	15.3531570247934	-0.89922323168441	-0.549999997019768	-0.613361136118212	-353.122448979592	0.846819973746273	0.0977561972536306	-0.395658228179933	-0.336297154426575	-0.777601192069628	0.86272520402077	0.660982170607112	2.37045463852607	0.375527975577118	17.109281539917	-0.182750073488593	2.18100643157959	-0.0709971368320346	298	0.959285368860468	2	7	4	6	1	0	1
2017-10-25 12:17:00	CRC_06	7033.2624109897	CRC_06_43_4.1	952729.905051765	7190284.18354959	-70.5041651964843	-25.3355595598625	0	0	0	0	0	5.23169392912816	1.65473511265935	1.27564113186701	15.2879174311927	-0.924756959458772	-0.717749997973442	-0.803167327688831	-109.714285714286	0.961648820507983	0.0825371473795826	-0.464563252888437	-0.260435976088047	-0.328602978650987	1.26107309950624	1.09969223949936	2.69091886230808	0.54731044704784	17.0231914520264	-0.219529900435769	2.14706969261169	-0.138815891791437	298	0.959285368860468	2	7	4	5	1	0	1
2017-10-25 14:54:00	CRC_06	6323.74573939416	CRC_06_44_1.1	933738.377974225	7172632.79654699	-70.6866660997652	-25.5001422593252	0	0	0	0	0	2.7527581387096	1.01260336858138	0.266328436761287	15.3807647058824	-0.888418029283512	-0.480749994516373	-0.535005969699732	-254.469387755102	0.893359979216727	0.114419814658557	-0.320212850280393	-0.320210784673691	-0.68239108015698	0.736445227623425	0.521907010997008	1.58514093184478	-0.0454336151473148	17.1062526702881	-0.184044081934002	2.27289366722107	0.112629166324577	298	0.959285368860468	1	7	4	5	0	0	1
2017-10-25 15:31:00	CRC_06	9037.48190387362	CRC_06_44_2.1	925780.33963477	7172826.75103489	-70.7656935360055	-25.5007013572708	0	0	0	0	0	1.41165502203835	0.344762790550658	-0.279709264712856	15.5717603305785	-0.813665413304128	-0.430249996483326	-0.477866105339174	-662.673469387755	0.700787949961447	0.226584970532176	0.187620615071747	-0.320210784673691	-0.68239108015698	0.0955502072347306	-0.183926010173501	0.592919787246519	-0.577306404106561	17.2792987823486	-0.110114478521879	2.32478928565979	0.216336721540511	298	0.959285368860468	2	7	4	5	1	0	1
2017-10-25 16:23:00	CRC_06	7806.66684098809	CRC_06_44_3.1	915936.36006246	7173106.2496413	-70.863471670784	-25.5009773920013	0	0	0	0	0	0.766169726848602	-0.266351558265408	-0.542522244967206	15.8975371900826	-0.686161589526865	-0.162750001996756	-0.175194541047028	-1574.16326530612	0.270788722752742	0.349859178000483	0.745750878249966	-0.320210784673691	-0.68239108015698	-0.29375370349194	-0.612675722248104	0.423422215481262	-0.668164320920165	17.5473442077637	0.00440119456324605	2.44148659706116	0.449543169980843	298	0.959285368860468	2	7	6	5	1	1	1
2017-10-25 17:07:00	CRC_06	8923.65964197475	CRC_06_44_4.1	907243.850671577	7173481.83474982	-70.9498600162116	-25.5000067082208	0	0	0	0	0	0.582832459774282	-0.53985550996244	-0.617169047784497	16.1072231404959	-0.604093880633229	-0.0230000000447035	-0.0170698585331312	-2621.40816326531	-0.223253557081011	0.244938956264544	0.270719221808355	-0.320210784673691	-0.68239108015698	-0.452858356450181	-0.787901483577458	0.473426130513858	-0.641360092959435	17.7382793426514	0.0859734334977599	2.54671549797058	0.659831290244062	298	0.959285368860468	3	7	6	5	1	1	1
2017-10-25 17:52:00	CRC_06	9062.68539900306	CRC_06_44_5.1	897947.418701681	7173761.95785069	-71.0422211177614	-25.5000069193504	0	0	0	0	0	0.421560617163777	-0.863791698917622	-0.682831788521477	16.0786363636364	-0.615282285373216	-0.165500000119209	-0.178306115815921	-3647.81632653061	-0.707466017803187	0.153416468263594	-0.143653511659256	-0.320210784673691	-0.68239108015698	-0.616758423235573	-0.96840854889842	0.333808790898918	-0.716200932839072	17.844898223877	0.131523671589772	2.60517168045044	0.776649394635695	298	0.959285368860468	3	7	6	5	1	1	1
2017-10-26 08:43:00	CRC_06	8684.85310903216	CRC_06_45_1.1	827559.433179017	7156647.39432998	-71.7370809501896	-25.6715339462402	0	0	0	0	0	0.312234594590134	-1.16400046797455	-0.727344495512714	15.8159421487603	-0.718096576516713	-0.27225000411272	-0.299091877920043	-5336.71428571429	-1.50421088596887	0.0387518350144704	-0.662803488340475	-0.260867774486542	-0.331158656188925	-0.814466654424275	-1.1861493546322	0.201669025820022	-0.787033474321937	17.8954830169678	0.153134753441641	2.59727907180786	0.760876904178439	299	0.968641849551488	4	7	5	6	1	1	1
2017-10-26 09:34:00	CRC_06	8883.16191745779	CRC_06_45_2.1	836642.278153293	7156404.51465091	-71.6466641399545	-25.6716731128801	0	0	2	0	0	0.338389909101857	-1.08355647113363	-0.716695211621134	15.8052231404959	-0.722291823971955	-0.307750001549721	-0.339259504006344	-6037.02040816327	-1.83458330792142	0.0338707544461632	-0.684902829623069	-0.260867774486542	-0.331158656188925	-0.80244454396874	-1.1729091167247	0.212728346758358	-0.781105207318667	17.8883285522461	0.150078188152753	2.59740614891052	0.761130853471987	299	0.968641849551488	4	7	5	6	1	1	1
2017-10-26 10:31:00	CRC_06	8791.04733659573	CRC_06_45_3.1	845911.429691287	7155780.81728424	-71.5543020522799	-25.6751449405821	0	0	0	0	0	0.363760300256588	-1.01126014404075	-0.706365513703487	15.8035123966942	-0.722961381584339	-0.321999996900558	-0.355383124465747	-7315.30612244898	-2.43762008546535	0.0331844849715571	-0.688009949679562	-0.260867774486542	-0.331158656188925	-0.720474800234159	-1.08263387659308	0.229292527145813	-0.772226101216704	17.8888530731201	0.15030227651703	2.59026098251343	0.746852042255425	299	0.968641849551488	4	7	5	6	1	1	1
2017-10-26 11:23:00	CRC_06	8920.31144993778	CRC_06_45_4.1	855175.572824656	7156013.54180045	-71.4622199338075	-25.6708398868766	0	0	0	0	0	0.372876970718304	-0.986506750962924	-0.702653609881827	15.8070743801653	-0.721567278536358	-0.32124999910593	-0.354534515081094	-6603.10204081633	-2.10163475015134	0.0375094884670212	-0.668428275712681	-0.304124414920807	-0.587180968244332	-0.646360678896566	-1.00101022137512	0.275839612281264	-0.747274881295927	17.8947505950928	0.152821844598418	2.59521102905273	0.756744153386196	299	0.968641849551488	4	7	5	6	1	1	1
2017-10-26 12:15:00	CRC_06	8866.95351391285	CRC_06_45_5.1	864464.404014847	7155561.18027951	-71.3697192020282	-25.6726451932573	0	0	0	0	0	0.376895197977622	-0.975788119629634	-0.701017565979308	15.760520661157	-0.739787655495132	-0.429999992251396	-0.477583229924155	-5704.32653061224	-1.67763354185204	0.073923822573369	-0.503560520359553	-0.304124414920807	-0.587180968244332	-0.635243881923011	-0.988767026867501	0.256468054893024	-0.757658861027319	17.883659362793	0.148083394277216	2.60376358032227	0.773835464940181	299	0.968641849551488	4	7	5	6	1	1	1
2017-10-26 13:12:00	CRC_06	7908.85728108191	CRC_06_45_6.1	874307.868712375	7154948.04682873	-71.2716631636564	-25.6756991095125	0	0	0	0	0	0.372767630550596	-0.986800027862684	-0.702698128348089	15.6377603305785	-0.787834074693678	-0.559500008821487	-0.624110233284883	-4833.75510204082	-1.26693773023462	0.115014069296704	-0.317522332090129	-0.304124414920807	-0.587180968244332	-0.574533513510694	-0.921905245468651	0.430298237921107	-0.664478480065093	17.8530578613281	0.135009671671275	2.59639716148376	0.759114505610242	299	0.968641849551488	4	7	5	6	1	1	1
2017-10-26 14:05:00	CRC_06	7381.04779380029	CRC_06_45_7.1	883831.141784609	7154845.35256659	-71.1769416961848	-25.6741708387012	0	0	0	0	0	0.370373167097569	-0.993244221875357	-0.703673047654369	15.4966694214876	-0.843054787535849	-0.681249991059303	-0.761868208372657	-4204.83673469388	-0.970242788450805	0.139186844088567	-0.208078861039635	-0.304124414920807	-0.587180968244332	-0.634251882890416	-0.987674514596536	0.220462083173572	-0.776959595245563	17.8162670135498	0.119291706366776	2.58770084381104	0.741735893073157	299	0.968641849551488	3	7	5	6	1	1	1
2017-10-26 14:59:00	CRC_06	6959.50976883764	CRC_06_45_8.1	893311.208756006	7154660.03845346	-71.0826363988714	-25.6733370249672	0	0	2	0	0	0.444798700511456	-0.810133457562046	-0.67337027175957	15.3121570247934	-0.915269972336357	-0.828500002622604	-0.928479020561434	-3239.4693877551	-0.514826595077016	0.150055344651609	-0.158871170281105	-0.304124414920807	-0.587180968244332	-0.575712968553783	-0.923204207529385	0.258815310655373	-0.756400631976752	17.7624092102051	0.0962823131217554	2.55344796180725	0.673285361822478	299	0.968641849551488	3	7	5	6	1	1	1
2017-10-26 15:41:00	CRC_06	9471.74272755536	CRC_06_45_9.1	901376.008324319	7155235.02940225	-71.0026381695493	-25.6659798920922	0	0	2	0	0	0.544087169071039	-0.608645807699874	-0.632944411524653	15.1589090909091	-0.975248749177526	-0.900250002741814	-1.00966289054889	-2399.59183673469	-0.118610752062727	0.149845525764111	-0.159821135998217	-0.304124414920807	-0.587180968244332	-0.476902100322919	-0.81438143401872	0.317575650753727	-0.72490258727326	17.6738166809082	0.058433380960212	2.50762009620667	0.581703528034089	299	0.968641849551488	3	7	6	6	1	1	1
2017-10-26 16:26:00	CRC_06	9135.04137418658	CRC_06_45_10.1	910780.253280817	7154777.49024029	-70.9090266215441	-25.6675070828469	0	0	0	0	0	0.694618941595157	-0.364391869255384	-0.571654550926971	14.9927438016529	-1.04028317117874	-0.955249980092049	-1.07189440278716	-1567.0612244898	0.274139141019954	0.1406381537509	-0.201507982504485	-0.304124414920807	-0.587180968244332	-0.344360925497955	-0.668410666763492	0.284441763434888	-0.742663761940091	17.4915866851807	-0.0194198059938919	2.4190936088562	0.404793302254382	299	0.968641849551488	3	7	6	6	1	1	1
2017-10-26 17:10:00	CRC_06	8969.97565356108	CRC_06_45_11.1	920217.238752046	7154450.94880125	-70.8151375423699	-25.6677845781772	0	0	0	0	0	0.954813075562318	-0.0462396900549706	-0.465715041069497	14.8447024793388	-1.09822416398229	-0.91125001013279	-1.02210920648487	-659.795918367347	0.702145447017991	0.125174743006425	-0.27151936351998	-0.304124414920807	-0.587180968244332	0.30240207922891	0.0438849059666782	0.945635482958358	-0.388235770196705	17.2190818786621	-0.135840637608843	2.32124733924866	0.209258540105253	299	0.968641849551488	3	7	5	6	1	1	1
2017-10-26 17:54:00	CRC_06	6566.03105724448	CRC_06_45_12.1	928120.382093889	7154213.87359447	-70.736527174291	-25.6676425500926	0	0	0	0	0	0.948919222586685	-0.0524316024494846	-0.468114756566116	14.7365775862069	-1.14054250832636	-0.830000013113022	-0.930176256191143	-158.775510204082	0.938503977075841	0.106954947416216	-0.354010417542218	-0.304124414920807	-0.587180968244332	0.525264354758521	0.289328462614376	1.26496717153444	-0.217060385827332	17.0387573242188	-0.21287977265049	2.28936505317688	0.145545378133715	299	0.968641849551488	3	7	6	6	1	1	1
2017-10-27 13:25:00	CRC_06	7745.1916549496	CRC_06_46_1.1	785281.49467889	7138528.7755279	-72.1538852954402	-25.8437544495986	0	0	0	0	0	0.368571908385665	-0.998119448301063	-0.704406440302989	15.591173553719	-0.806067389963787	-0.473999999463558	-0.527368468377457	-3484.79591836735	-0.630560439876424	0.0619029068422929	-0.557985829582114	-0.260867774486542	-0.331158656188925	-0.943489479666173	-1.32824527930518	0.132983119557413	-0.823852045186881	17.7760581970215	0.1021134997939	2.51321768760681	0.592889684720742	300	0.977998330242509	3	7	4	7	1	0	1
2017-10-27 14:18:00	CRC_06	7678.29311188455	CRC_06_46_2.1	794494.398296723	7138587.68634786	-72.0620804886947	-25.841393503028	0	0	0	0	0	0.360834573705991	-1.01933567025713	-0.707556739777732	15.6086694214876	-0.799219788681752	-0.47749999165535	-0.531328648315902	-3689.61224489796	-0.727183421858524	0.0555941367765279	-0.586549107898395	-0.260867774486542	-0.331158656188925	-0.944115577586067	-1.32893481592551	0.116116001197457	-0.832893538943243	17.7816410064697	0.104498614856681	2.52517700195312	0.616789029024331	300	0.977998330242509	3	7	5	7	1	1	1
2017-10-27 15:15:00	CRC_06	7047.01641842947	CRC_06_46_3.1	804164.329982792	7138475.70874607	-71.9656920553911	-25.8404205537579	0	0	1	0	0	0.345973665515582	-1.06139261804766	-0.713607442403978	15.6242066115702	-0.793138782347228	-0.43775000423193	-0.486352232906504	-3896.69387755102	-0.824875071736201	0.0376242494989868	-0.667908689285893	-0.260867774486542	-0.331158656188925	-0.9024270458635	-1.28302223842404	0.155165064928266	-0.811961577811572	17.7808456420898	0.104158815409736	2.52490925788879	0.616253972632854	300	0.977998330242509	3	7	5	6	1	1	1
2017-10-27 16:06:00	CRC_06	7329.1516803743	CRC_06_46_4.1	813406.52129406	7137920.03354597	-71.8734688993793	-25.8434761548558	0	0	0	0	0	0.347696450021532	-1.05642544990962	-0.712906000971123	15.6374380165289	-0.787960223229346	-0.41075000166893	-0.455802202326801	-4401.04081632653	-1.06280290690197	0.0308886123996297	-0.698404629873494	-0.260867774486542	-0.331158656188925	-0.878790216309957	-1.25699043245908	0.177954138671275	-0.799745663773175	17.787260055542	0.106899212388297	2.52275681495667	0.611952557581879	300	0.977998330242509	3	7	5	6	1	1	1
2017-10-27 17:38:00	CRC_06	7971.45245986682	CRC_06_46_5.1	822305.335510657	7137566.41149899	-71.7847181744296	-25.8447268200631	0	0	0	0	0	0.352465365495947	-1.04280291546925	-0.710964310125875	15.645867768595	-0.78466095383508	-0.453999996185303	-0.504738814535048	-4971.34693877551	-1.33184727034257	0.0283122634988668	-0.710069180954802	-0.260867774486542	-0.331158656188925	-0.87060568418507	-1.24797661139199	0.158288766417244	-0.810287140785246	17.7982597351074	0.111598549104087	2.52954363822937	0.625515260377789	300	0.977998330242509	3	7	5	7	1	1	1
2017-10-27 18:30:00	CRC_06	7802.77386650394	CRC_06_46_6.1	831635.041978012	7137704.36268713	-71.6918025095547	-25.8413936124335	0	0	0	0	0	0.335437333418263	-1.09232012565557	-0.717897369471382	15.6512727272727	-0.782545539929336	-0.446000002324581	-0.495686961428285	-5763.81632653061	-1.70569810865932	0.0304416034302211	-0.70042848578677	-0.260867774486542	-0.331158656188925	-0.842048991896577	-1.21652644287547	0.161002749533914	-0.808832330255043	17.8167400360107	0.119493793328007	2.54498648643494	0.656376055203109	300	0.977998330242509	3	7	5	7	1	1	1
2017-10-27 19:14:00	CRC_06	8476.93790622728	CRC_06_46_7.1	840585.122536045	7138215.2361499	-71.6027767298525	-25.8347283455575	0	0	0	0	0	0.334590448273553	-1.09484803753875	-0.718242183536819	15.6533801652893	-0.781720722580739	-0.465999998152256	-0.518316606840493	-6520.97959183673	-2.06289313202699	0.0399750451831961	-0.657265341899188	-0.260867774486542	-0.331158656188925	-0.822434620512127	-1.19492466634075	0.171010070627166	-0.803467979969973	17.8203048706055	0.121016779338414	2.55076885223389	0.667931462738746	300	0.977998330242509	3	7	5	6	1	1	1
2017-11-28 13:47:00	CRC_07	10000.0000009647	CRC_07_A_1.1	934433.492873341	7337625.20070789	-70.7309473362232	-24.0140318406429	0	0	0	0	0	0.424839003218545	-0.856044997782975	-0.681496975140136	18.3993966942149	0.293025986336981	0.0397499999962747	0.0539306688059025	-2199.61224489796	-0.0242695204522666	0.540558034367901	1.60914967900475	-0.222715392708778	-0.105346829493611	0.219820636225534	-0.0470640132062961	0.97804292885652	-0.370863999068122	17.9252376556396	0.165846675197549	2.2167284488678	0.000389296007495886	332	1.27740571235516	1	7	4	2	0	0	0
2017-11-28 13:47:00	CRC_07	10000.0000001932	CRC_07_A_1.2	935674.803504726	7347547.85901744	-70.7217327786172	-23.9243181155681	0	0	0	0	0	0.418912927309672	-0.870092191372412	-0.683909810385851	17.9810991735537	0.129311063668631	-0.508250012993813	-0.566121759539674	-1779.77551020408	0.173790262861384	0.7621266281696	2.61231279082085	-0.222715392708778	-0.105346829493611	0.350419059579976	0.0967671553686517	1.20016744792344	-0.2517957972912	17.9176578521729	0.162608394616944	2.18275165557861	-0.0675095030069113	332	1.27740571235516	1	7	4	2	0	0	0
2017-11-28 13:47:00	CRC_07	10000.0000001932	CRC_07_A_1.3	936916.114136063	7357470.5173266	-70.7125206628942	-23.834604895077	0	0	0	0	0	0.721331818650166	-0.326656027524112	-0.560778252299702	18.2157933884298	0.221166605098603	-0.174750000238419	-0.188772329137374	-1827.87755102041	0.151097918448089	0.647715517955386	2.09431065261372	-0.222715392708778	-0.105346829493611	0.378245794291656	0.12741340413954	1.12818076655767	-0.290383724180659	17.898458480835	0.154405945617241	2.16541433334351	-0.102156191052767	332	1.27740571235516	1	7	4	2	0	0	0
2017-11-28 13:47:00	CRC_07	9198.97324529736	CRC_07_A_1.4	938107.70861606	7366995.75989651	-70.7036797283199	-23.7484852941874	0	0	0	0	0	0.86460960842669	-0.145477193663595	-0.502441891710178	18.6269256198347	0.382077148781784	0.429250001907349	0.494643107310784	-1705.81632653061	0.208680825506176	1.18649243168857	4.5336506153838	-0.222715392708778	-0.105346829493611	0.505336316777825	0.267381237551861	1.22914986692169	-0.236259986441668	17.8649501800537	0.140090366039761	2.16357159614563	-0.10583869403562	332	1.27740571235516	1	7	4	2	0	0	0
2017-11-28 17:20:00	CRC_07	10000.0000001822	CRC_07_A_2.1	941150.734463073	7400332.69481984	-70.6837598625251	-23.4473887194555	0	0	0	0	0	2.23767612377803	0.805437882606714	0.056609887898314	17.3454710743802	-0.119463552392996	-1.30250000953674	-1.46480173653963	-750.326530612245	0.659437241749697	0.219492365446955	0.155508483717333	-0.11636346578598	0.524116437856063	0.964099132834191	0.772627704065783	2.26571112588791	0.31938099211931	17.9186191558838	0.163019087473658	2.24630451202393	0.0594937309311536	332	1.27740571235516	1	7	5	3	0	1	0
2017-11-28 17:20:00	CRC_07	10000.0000001831	CRC_07_A_2.2	942442.330081737	7410248.93305626	-70.6740594120688	-23.3577221633273	1	0	0	0	0	2.77945244583217	1.02225394637212	0.277197174535778	17.3674628099174	-0.110856340767347	-1.27649998664856	-1.435383165469	-755.591836734694	0.656953310965383	0.113928029238034	-0.322439433860371	-0.11636346578598	0.524116437856063	0.916534147980234	0.720243248120039	2.16259332150042	0.26410545751746	17.9558792114258	0.178937510005859	2.28220891952515	0.131244650092566	332	1.27740571235516	1	7	5	3	0	1	0
2017-11-28 17:20:00	CRC_07	10000.0000001822	CRC_07_A_2.3	943733.925700402	7420165.17129268	-70.6643616213717	-23.2680562164676	0	0	0	0	0	2.29735554315978	0.831758697605999	0.0809087002561637	17.3968595041322	-0.099350947399311	-1.22299998998642	-1.37484885513963	-983.530612244898	0.549422214337435	0.0877312546852696	-0.441046667083216	-0.11636346578598	0.524116437856063	0.876913643087071	0.676608238049152	1.83180905860379	0.086791005584576	17.9728603363037	0.186192268941304	2.29666900634766	0.160141506854056	332	1.27740571235516	1	7	5	3	0	1	0
2017-11-28 17:20:00	CRC_07	10000.0000001831	CRC_07_A_2.4	945025.521319066	7430081.40952911	-70.654666407599	-23.1783908909597	2	0	0	0	0	2.30022166972911	0.83300549643412	0.0820756598617274	17.5384545454545	-0.0439329253090534	-1.08975002169609	-1.22407884700665	-947.265306122449	0.566530528305369	0.262578589302365	0.350583560277514	-0.11636346578598	0.524116437856063	0.869209704691914	0.668123706356165	2.18683169671331	0.277098258864724	17.9828243255615	0.19044913299598	2.30214977264404	0.171094201713616	332	1.27740571235516	1	7	5	3	0	1	0
2017-11-28 17:20:00	CRC_07	9845.68134587698	CRC_07_A_2.5	946307.151072842	7439921.13473851	-70.6450484671734	-23.0894180431734	3	0	0	0	0	1.71120839152071	0.537199782654768	-0.157744420020695	17.8079504132231	0.0615434233947008	-0.857000008225441	-0.960726278340644	-913.224489795918	0.582589429655125	0.323812544685865	0.627823417142323	-0.11636346578598	0.524116437856063	1.07324955186692	0.892837672277383	2.81768339917216	0.615261637294167	18.0146961212158	0.204065556876863	2.28681111335754	0.140441616721851	332	1.27740571235516	1	7	5	3	0	1	0
2017-11-29 09:14:00	CRC_07	9999.9999993738	CRC_07_B_3.1	976724.019170075	7666936.78432852	-70.4155127178217	-21.0366763351627	3	0	0	0	0	2.29537476599216	0.830896126909659	0.0801022156553195	17.8973801652893	0.0965447901745578	-1.69799998402596	-1.9123030390571	-598.428571428571	0.731095756585566	0.1232096877958	-0.280416251233882	-0.0488751642405987	0.923558253606835	0.589143790993444	0.359680414235125	1.42271239322378	-0.132502229148587	19.2124824523926	0.715789671229708	2.10958027839661	-0.213734268557953	333	1.28676219304618	1	7	4	2	0	0	0
2017-11-29 09:14:00	CRC_07	9999.99999908838	CRC_07_B_3.2	978233.534042747	7676822.19604649	-70.4037627318457	-20.947252071568	0	0	0	0	0	2.56753331202048	0.942945637233187	0.190913103395787	17.8417603305785	0.0747760813280133	-1.78125	-2.00649897581056	-370.857142857143	0.838453555716934	0.221766393540843	0.16580426192254	-0.0488751642405987	0.923558253606835	0.734739539508169	0.52002849586229	1.56921129045185	-0.0539725813252718	19.097864151001	0.666821881865626	2.02536058425903	-0.382037852614008	333	1.28676219304618	1	7	4	2	0	0	0
2017-11-29 09:14:00	CRC_07	9999.99999994474	CRC_07_B_3.3	979743.048915462	7686707.60776475	-70.3920158066982	-20.8578289464868	0	0	0	0	0	2.48843006734495	0.911652016588843	0.158705770965613	17.8583966942149	0.0812872865149596	-1.75999996066093	-1.98245492803265	-265.571428571429	0.888122543764528	0.311404173172733	0.571643882100348	-0.0488751642405987	0.923558253606835	1.11034470537862	0.933691452445729	2.24533496899804	0.308458504272435	19.002571105957	0.626110322708645	1.96410894393921	-0.504442365011045	333	1.28676219304618	1	7	4	2	0	0	0
2017-11-29 09:14:00	CRC_07	10000.0000005147	CRC_07_B_3.4	981252.563788284	7696593.01948371	-70.3802718457297	-20.7684069759727	0	0	0	0	0	2.83870839079221	1.0433491567493	0.301323566893265	18.0530826446281	0.157484236633453	-1.54699999094009	-1.74144918837525	-111.183673469388	0.960955630521662	0.239519844126868	0.246183915147624	-0.0488751642405987	0.923558253606835	1.20731977977664	1.04049242228175	2.91341497762599	0.666577840240362	18.9459800720215	0.601933225369001	1.94352889060974	-0.545569286343202	333	1.28676219304618	1	7	4	2	0	0	0
2017-11-29 09:14:00	CRC_07	7061.12756175449	CRC_07_B_3.5	982540.265078373	7705025.83300065	-70.3702558552764	-20.6921259183137	0	0	0	0	0	3.00816842251354	1.10133139604723	0.370320175030693	17.8839917355372	0.0913047740777599	-1.81400001049042	-2.04355503977327	-104.285714285714	0.964209772401889	0.387751862897679	0.917311942227106	-0.0488751642405987	0.923558253606835	1.14322995591304	0.969908765731423	2.59427360040825	0.495504470863799	18.9403705596924	0.599536702171296	1.93999767303467	-0.552626027406583	333	1.28676219304618	1	7	4	2	0	0	0
2017-11-29 14:41:00	CRC_07	10000.0000152136	CRC_07_B_4.1	985578.361928839	7755515.47011098	-70.354906191992	-20.2366162492755	0	0	0	0	0	2.78473635073061	1.02415320129677	0.279348546230979	18.9707024793388	0.51662588308917	-1.22249999642372	-1.37428312116999	-678.061224489796	0.693528710382481	0.465221271082648	1.26805863990637	-0.0688938125967979	0.805074233929744	0.970556502228114	0.77973935949004	2.22908830181504	0.299749598769909	19.3513164520264	0.775103009222862	2.04700207710266	-0.338789763824274	333	1.28676219304618	1	7	5	3	0	1	0
2017-11-29 14:41:00	CRC_07	10000.000000131	CRC_07_B_4.2	985821.084701071	7765512.52396746	-70.3552652396914	-20.146514889726	0	0	0	0	0	2.47608958350288	0.906680534904062	0.15368127333494	19.2666776859504	0.632465819184352	-1.11300000548363	-1.25038579694228	-841.775510204082	0.616295792739953	0.395311567504974	0.951538890496912	-0.0688938125967979	0.805074233929744	0.935031941258822	0.740615310469493	1.81250258038754	0.0764419110608794	19.4483852386475	0.816573209351283	2.06685590744019	-0.299114117441747	333	1.28676219304618	1	7	5	3	0	1	0
2017-11-29 14:41:00	CRC_07	3337.88404433437	CRC_07_B_4.3	985982.955110496	7772179.50121854	-70.3554981034125	-20.0864264284816	0	0	0	0	0	2.34683071739144	0.853065787037699	0.10105279662106	19.3562148760331	0.667509235476087	-1.05625003576279	-1.18617419894989	-933.489795918367	0.573029184427123	0.395311567504974	0.951538890496912	-0.0688938125967979	0.805074233929744	0.889982339465564	0.691001106076114	1.77944819007378	0.0587233501742886	19.4970722198486	0.837373498757799	2.08097910881042	-0.270890488357176	333	1.28676219304618	1	7	5	3	0	1	0
2017-11-29 18:00:00	CRC_07	10000.0000180382	CRC_07_B_5.1	986631.025513978	7810598.27534273	-70.3594460305111	-19.7402281814821	0	0	0	0	0	3.00085797133269	1.09889823822487	0.367343683581297	19.6350495867769	0.776640657136238	-0.959499999880791	-1.07670322583106	-779.061224489796	0.645881526461654	0.540111150529921	1.6071263896304	-0.0688938125967979	0.805074233929744	1.02976802464364	0.844950425928516	1.7870595029007	0.0628033379904466	19.6921977996826	0.920736000006279	2.20761322975159	-0.0178264439381788	333	1.28676219304618	1	7	4	3	0	0	0
2017-11-29 18:00:00	CRC_07	10000.0000687447	CRC_07_B_5.2	986788.356955174	7820597.03765041	-70.3605508093885	-19.6501283407542	0	0	0	0	0	3.63091748732108	1.28948536766864	0.623875970789863	19.5808347107438	0.755421826522078	-0.837249994277954	-0.938379483052849	-678.816326530612	0.693172487750622	0.560699506566924	1.70034122190822	-0.0688938125967979	0.805074233929744	1.1840002063075	1.01481001803378	2.52069730891981	0.456064445252291	19.664342880249	0.908835685562446	2.22653484344482	0.0199862723546687	333	1.28676219304618	1	7	4	3	0	0	0
2017-11-29 18:00:00	CRC_07	9999.99999269467	CRC_07_B_5.3	986945.688396171	7830595.79994542	-70.3616429348226	-19.5600276404353	0	0	0	0	0	4.07590867854931	1.40509371043562	0.805056645276407	19.3538347107438	0.666577677058864	-1.0625	-1.19324592415152	-452.224489795918	0.800068160224443	0.467745543248153	1.27948741091209	-0.0688938125967979	0.805074233929744	1.12014986234935	0.94449010643356	2.24722182197584	0.309469937823435	19.632381439209	0.895180962942957	2.26915097236633	0.105149811708876	333	1.28676219304618	1	7	4	3	0	0	0
2017-11-29 18:00:00	CRC_07	5515.89396853968	CRC_07_B_5.4	987067.745293559	7838352.78669723	-70.362481498386	-19.4901274060579	0	0	0	0	0	4.06211109073074	1.40170281156087	0.799438879539616	19.2649421487603	0.631786557838467	-1.10449999570847	-1.24076818457528	-271.918367346939	0.885128348129172	0.423179512341473	1.07771243243455	-0.107479751110077	0.576696322658296	1.17918200398376	1.0095036165256	2.33901355854592	0.358674217734955	19.6077671051025	0.884665107157011	2.28833413124084	0.143485196622796	333	1.28676219304618	1	7	4	3	0	0	0
2017-11-30 06:40:00	CRC_07	10000.0000000415	CRC_07_3_1.1	959422.685184036	7930396.3727815	-70.6468762911661	-18.6672486908834	0	0	0	0	0	4.21878947483169	1.43954823259207	0.863231367724652	19.6950165289256	0.800110753925273	-1.06499996781349	-1.19607459399969	-1255.24489795918	0.42123983270036	0.466942341819182	1.2758508754669	-0.0972094386816025	0.6374830390346	0.622906565292676	0.396864165440231	2.01311126305608	0.183976708239141	20.2419719696045	1.15561320045066	2.40525102615356	0.377130458007515	334	1.2961186737372	1	7	3	3	0	0	0
2017-11-30 06:40:00	CRC_07	10000.0000000966	CRC_07_3_1.2	969419.606385518	7930148.24682004	-70.5523035853464	-18.6672657130998	0	0	0	0	0	5.88072383403778	1.77167985536106	1.53989731997018	18.7989669421488	0.449411355625497	-1.74274998903275	-1.96293688689505	-1024.59183673469	0.530051405275261	1.04886001487178	3.91051282689258	-0.0972094386816025	0.6374830390346	1.03810058358687	0.854127272472611	3.37666275124884	0.914898375110345	19.8623924255371	0.993447377583481	2.25908422470093	0.0850325490041809	334	1.2961186737372	1	7	3	3	0	0	0
2017-11-30 06:40:00	CRC_07	7111.37125715144	CRC_07_3_1.3	977972.657890859	7929935.95804778	-70.4713988435033	-18.667242271742	0	0	0	0	0	6.72244177261988	1.90545144755697	1.88260752827521	18.3025454545455	0.25511996865907	-2.19424998760223	-2.47380123703165	-585.530612244898	0.737180424243267	0.295143845506316	0.498024419065839	-0.107479751110077	0.576696322658296	1.57275870562445	1.44295905547236	3.4946076092376	0.978121841878213	19.5881748199463	0.876294795600813	2.20063376426697	-0.0317741205224485	334	1.2961186737372	1	7	3	3	0	0	0
2017-11-30 09:38:00	CRC_07	9284.63948512774	CRC_07_3_2.1	985200.849541514	7929845.47995609	-70.4030541923579	-18.6663940161613	0	0	0	0	0	8.05914881735137	2.08680794515418	2.4268553442531	18.3258925619835	0.264257651050064	-2.0202499628067	-2.27692325281779	-206.265306122449	0.916100461823515	0.114348235100398	-0.320536930381608	-0.107479751110077	0.576696322658296	1.78273000039092	1.67420546655263	4.57960226890467	1.55972518583503	19.3785610198975	0.786742566297343	2.15887784957886	-0.115218618504921	334	1.2961186737372	1	7	2	3	0	0	0
2017-11-30 12:00:00	CRC_07	10000.0000000045	CRC_07_1_1.1	986381.350826408	7957526.96785246	-70.3985926959539	-18.4167431034781	0	0	0	0	0	6.51734208338188	1.87446663690127	1.79910003247387	18.4426134453782	0.309940327745205	-1.72250002622604	-1.94002440821882	-55	0.987460519859718	0.588167747884185	1.82470508577153	0.0176591966301203	1.31735399757212	2.34501065569507	2.29345860638567	6.03658924119825	2.34073225129607	19.2275257110596	0.722216525517474	2.07206702232361	-0.288700290595324	334	1.2961186737372	1	7	4	3	0	0	0
2017-11-30 12:00:00	CRC_07	9999.9999995228	CRC_07_1_1.2	976384.196359087	7957765.5104101	-70.493008889946	-18.4168606070698	0	0	0	0	0	5.99936607976754	1.79165381027427	1.58820317978863	18.6088842975207	0.375016065362492	-1.46950000524521	-1.6537593102954	-146.30612244898	0.944386464320865	0.549231651769642	1.64841992427796	0.0176591966301203	1.31735399757212	1.77610524826695	1.66690946852267	3.64742072645945	1.06003618052018	19.4165725708008	0.802982046340547	2.10463356971741	-0.223619709350822	334	1.2961186737372	1	7	4	3	0	0	0
2017-11-30 12:00:00	CRC_07	9999.99999977269	CRC_07_1_1.3	966387.041891883	7958004.05296775	-70.5874362884859	-18.4169309406567	0	3	0	0	2	4.5152376939853	1.50745783088418	0.983931932938848	18.485	0.326529743578023	-1.89675003290176	-2.1371852425571	-328.918367346939	0.858238353243161	0.664918887354888	2.17219978520429	-0.0800114050507545	0.739272736264266	1.28462519345632	1.12563072411669	2.2152666296759	0.292340593883502	19.6726722717285	0.912394208787334	2.1679060459137	-0.0971767837977913	334	1.2961186737372	1	7	4	3	0	0	0
2017-11-30 12:00:00	CRC_07	10000.0000000169	CRC_07_1_1.4	956389.887424431	7958242.59552539	-70.681874609111	-18.4169540928189	0	3	0	0	0	2.81348458594746	1.03442378127212	0.291053552418877	18.7540578512397	0.431834659656399	-1.87825000286102	-2.11625278219339	-645.30612244898	0.708981070494206	0.545572154001117	1.63185136144074	-0.0800114050507545	0.739272736264266	0.802290799164637	0.594424314475892	1.50052461007489	-0.0907915671484753	19.9457359313965	1.02905379636859	2.26108741760254	0.0890357046597435	334	1.2961186737372	1	7	4	3	0	0	0
2017-11-30 12:00:00	CRC_07	1301.34007460807	CRC_07_1_1.5	950740.82530361	7958377.38805371	-70.735243310706	-18.4169463083662	0	0	0	0	0	2.20372529162301	0.790149242697949	0.0427866150100399	19.1706776859504	0.594892963023698	-1.61149999499321	-1.8144298146406	-806.061224489796	0.633144160463017	0.663257048814845	2.16467572643513	-0.0800114050507545	0.739272736264266	0.590333835134356	0.360991038322665	1.393107447328	-0.14837174092658	20.0991821289062	1.09460982875737	2.32011103630066	0.206987766497249	334	1.2961186737372	1	7	4	3	0	0	0
2017-11-30 15:13:00	CRC_07	9999.99999892522	CRC_07_2_1.1	954867.683831236	7948908.20661297	-70.6941457275434	-18.5014076593956	0	0	0	0	0	2.6989902075794	0.992877705863076	0.244436520202158	19.1984132231405	0.605748206246428	-1.35674998164177	-1.52618463096305	-905.285714285714	0.586334581108995	1.09728725673982	4.12976963497835	-0.0886104218661785	0.688377887649433	0.34753739958476	0.0935935142640978	1.12310972970624	-0.293102015891906	20.1450805664062	1.11421878293269	2.33205771446228	0.230861858807299	334	1.2961186737372	1	7	4	3	0	0	0
2017-11-30 15:13:00	CRC_07	10000.0000002113	CRC_07_2_1.2	964861.023909849	7948543.30379777	-70.5996664550454	-18.502520558016	0	0	0	0	0	4.01692445079486	1.39051654783032	0.781040884112411	18.2977685950413	0.253250382668957	-2.35249996185303	-2.65285831457521	-713.34693877551	0.676882523072094	0.369923332710699	0.836592362278492	-0.0886104218661785	0.688377887649433	1.02752680798162	0.84248212039122	2.07702666404333	0.21823808511627	19.8398494720459	0.983816467119802	2.22329306602478	0.0135079448792277	334	1.2961186737372	1	7	4	3	0	0	0
2017-11-30 15:13:00	CRC_07	9999.99999916289	CRC_07_2_1.3	974854.363988582	7948178.40098257	-70.5051968190659	-18.5035857866626	0	0	0	0	0	5.90621727705002	1.77600557185092	1.55027711914596	18.3311900826446	0.266331015443892	-1.99200001358986	-2.24495892946501	-420.285714285714	0.815135414788213	0.361426491412118	0.798122479830618	-0.0886104218661785	0.688377887649433	1.49915309995664	1.36189544072921	3.5871177994138	1.0277112435192	19.5240631103516	0.84890467855067	2.1348021030426	-0.163331289446927	334	1.2961186737372	1	7	4	3	0	0	0
2017-11-30 15:13:00	CRC_07	10000.0000004368	CRC_07_2_1.4	984847.704067427	7947813.49816737	-70.4107371030018	-18.5046033475184	0	1	0	0	1	7.40829128523668	2.00259981693218	2.16185502742052	18.5165785123967	0.338889065495196	-1.70699998736382	-1.92248638539373	-131	0.951607193345036	0.197563219458282	0.0562231565325823	-0.0449102772399783	0.947025160115209	1.96720194285062	1.87736883079371	4.53197346871044	1.53419412057604	19.2954483032227	0.751234746392531	2.09660339355469	-0.239667113020793	334	1.2961186737372	1	7	4	3	0	0	0
2017-11-30 15:13:00	CRC_07	1901.08793341097	CRC_07_2_1.5	990794.285019105	7947596.36114281	-70.354533257653	-18.5051862309035	0	0	0	0	0	7.19993635813395	1.97407218683488	2.07702214315404	18.5024431818182	0.333356724426351	-1.68575000762939	-1.89844240505743	0.387755102040816	1.01358993128852	0.197563219458282	0.0562231565325823	-0.107479751110077	0.576696322658296	2.21622735336922	2.15162647403139	5.05122773112738	1.81253651857291	19.1646881103516	0.695370739475847	2.07817244529724	-0.276499289639877	334	1.2961186737372	1	7	4	3	0	0	0
2017-12-01 13:11:00	CRC_07	10000.0000005146	CRC_07_5_1.1	986629.216732112	7892802.5757261	-70.3804212493564	-18.9997592144831	0	1	0	0	1	8.01972372664346	2.08190397323563	2.4108031961051	18.5642148760331	0.357533172150687	-1.56075000762939	-1.75700709172542	-292.224489795918	0.875548847623773	0.186304658541122	0.00524944762175399	-0.107479751110077	0.576696322658296	1.67957078077904	1.56059374961951	3.33333346653766	0.891672033252577	19.5644607543945	0.866163556934666	2.27538681030273	0.117611432295794	335	1.30547515442822	1	7	2	3	0	0	0
2017-12-01 13:11:00	CRC_07	10000.0000001671	CRC_07_5_1.2	976632.497299202	7893058.70184056	-70.4751611855054	-18.9997966120566	0	0	0	0	0	4.59318502081765	1.52457368774974	1.01566862689661	18.758867768595	0.433717183957808	-1.68224996328354	-1.89448216610758	-908.959183673469	0.584601606143194	0.284977343329065	0.451995061811607	-0.107479751110077	0.576696322658296	0.861930360558918	0.660106790483709	1.36712750580933	-0.162298095981357	19.904109954834	1.01127014377874	2.35205411911011	0.270822423909415	335	1.30547515442822	1	7	2	3	0	0	0
2017-12-01 13:11:00	CRC_07	10000.0000002768	CRC_07_5_1.3	966635.777866412	7893314.82795502	-70.5699122806531	-18.9997852172949	0	0	0	0	0	2.95266612370809	1.08270853294535	0.347722100885968	19.0983801652893	0.566596876101079	-1.64300000667572	-1.85007152681882	-1167.08163265306	0.462831231879582	0.329754486404652	0.654725861403819	-0.0972094386816025	0.6374830390346	0.407317770840062	0.159431067541129	1.55889395637745	-0.0595031117706769	20.2740345001221	1.16931111100948	2.48814368247986	0.542782106288887	335	1.30547515442822	1	7	2	3	0	0	0
2017-12-01 13:11:00	CRC_07	5327.48892094058	CRC_07_5_1.4	958974.547548851	7893511.1164641	-70.6425344725658	-18.9997434524763	0	0	0	0	0	2.62997330294715	0.966973695167486	0.21633589803539	19.295867768595	0.643890348106469	-1.51725003123283	-1.70778762939276	-1363.14285714286	0.370338506899304	0.233767038299766	0.220137793284548	-0.0972094386816025	0.6374830390346	0.13824179259749	-0.136908745697206	1.01124525109476	-0.353066140370073	20.5099983215332	1.27012072486796	2.60197138786316	0.7702539699315	335	1.30547515442822	1	7	2	3	0	0	0
2017-12-01 16:34:00	CRC_07	4195.76544971175	CRC_07_4_1.1	955402.096784552	7912111.04277762	-70.6806941938749	-18.8329177269757	0	0	0	0	0	4.32242923809422	1.46381756784425	0.90542888215118	19.2622066115702	0.63071591257424	-1.89800000190735	-2.13859956062079	-1891.89795918367	0.12089601584966	0.554765351343139	1.67347403140008	-0.0972094386816025	0.6374830390346	0.119723962848266	-0.157302874691201	1.15876863986426	-0.273987321450807	20.5222301483154	1.27534646552314	2.57274675369263	0.71185182629996	335	1.30547515442822	2	7	5	3	1	1	0
2017-12-01 17:51:00	CRC_07	9999.99999923742	CRC_07_4_2.1	963113.02190884	7911892.50285693	-70.6076655481841	-18.8331784579781	0	0	0	0	0	4.55890751768042	1.5170830153665	1.0017123480746	19.4959421487603	0.722196242975041	-1.35225000977516	-1.52109299151554	-1261.81632653061	0.418139733039316	0.395442068026967	0.952129738267753	-0.0972094386816025	0.6374830390346	0.537062261960236	0.302321780113746	1.66280030959491	-0.00380488141424648	20.2842102050781	1.17365842527663	2.463707447052	0.493949038851858	335	1.30547515442822	2	7	5	3	1	1	0
2017-12-01 17:51:00	CRC_07	10000.000000323	CRC_07_4_2.2	973109.272677486	7911618.69532244	-70.5130045982978	-18.8333879722099	0	0	0	0	0	6.07387255628904	1.803996384561	1.61853891212644	18.9862148760331	0.522697185690231	-1.46325001120567	-1.64668755137296	-905.081632653061	0.586430857495984	0.873459334146633	3.11637729679855	-0.0972094386816025	0.6374830390346	1.08350086802736	0.904127692056455	2.38149871697548	0.381448071957195	19.8966255187988	1.00807260653704	2.33142781257629	0.229603070751829	335	1.30547515442822	2	7	5	3	1	1	0
2017-12-01 17:51:00	CRC_07	9962.45784972829	CRC_07_4_2.3	983086.759409088	7911345.40175413	-70.4185321496715	-18.8335488496378	0	0	0	0	0	9.38526400923729	2.23914080062174	2.96679062757765	18.3152396694215	0.260088280217492	-2.10250002145767	-2.3699877553528	-367.795918367347	0.839897701521768	0.177584010589246	-0.034233730866467	-0.107479751110077	0.576696322658296	1.59486089379211	1.46730072415844	3.12859883022314	0.781925549209194	19.556661605835	0.862831566674437	2.2547287940979	0.076328710928019	335	1.30547515442822	2	7	5	3	1	1	0
2017-12-02 06:44:00	CRC_07	9999.99999940939	CRC_07_6_1.1	975196.576641764	7874589.96287409	-70.4842444942456	-19.1665221794323	0	0	0	0	0	2.82636075880792	1.03898993315943	0.296296158856152	19.1456694214876	0.585105130487361	-1.42599999904633	-1.60453981424194	-815.489795918367	0.628696191384129	0.236725277901275	0.233531373995736	-0.107479751110077	0.576696322658296	0.813435967560062	0.606698755109283	1.36520879180251	-0.163326608400769	19.9991245269775	1.05186273238591	2.39869022369385	0.364019432379125	336	1.31483163511924	1	7	4	4	0	0	1
2017-12-02 06:44:00	CRC_07	9999.99999993989	CRC_07_6_1.2	985192.445265189	7874302.54252558	-70.3894083072761	-19.1667517753096	0	0	0	0	0	4.84322282340792	1.57758037173868	1.11747292912425	18.9021239669421	0.48978535619341	-1.38225001096725	-1.55503746806405	-403.469387755102	0.823068589076101	0.206878606312737	0.0983990457429881	-0.107479751110077	0.576696322658296	1.5189143185729	1.38365894363404	2.63811476649578	0.519005202938644	19.6616439819336	0.907682649069853	2.31308102607727	0.192939081938808	336	1.31483163511924	1	7	4	4	0	0	1
2017-12-02 06:44:00	CRC_07	5805.61879906148	CRC_07_6_1.3	993091.989716783	7874075.39970239	-70.3144689266364	-19.1668983407271	0	0	0	0	0	6.52373243040509	1.8754466707977	1.80170189832356	18.7279166666667	0.421603420408165	-1.45250001549721	-1.63452411928221	-46.9183673469388	0.99127306478448	0.199245835410092	0.0638412860934884	-0.107479751110077	0.576696322658296	2.06167592372291	1.98141528648414	8.86317540087153	3.85590280794424	19.4082622528076	0.799431671783441	2.25963664054871	0.0861364899294337	336	1.31483163511924	1	7	4	4	0	0	1
2017-12-02 12:22:00	CRC_07	10000.0000000343	CRC_07_8_1.1	996650.445362296	7836994.76921815	-70.2711148014447	-19.4999991890539	0	0	0	0	0	5.89324317797266	1.77380647056906	1.5449946414969	18.7596083333333	0.434007029086869	-1.50849997997284	-1.69788709945974	-94.3265306122449	0.968908060086949	0.287630099184482	0.464005549278031	-0.0881867818534374	0.69088527829402	1.99689171512563	1.91006688741151	7.13957357500396	2.9319788267126	19.3121147155762	0.75835505230941	2.22215938568115	0.0112424122510151	336	1.31483163511924	1	7	3	4	0	0	1
2017-12-02 12:22:00	CRC_07	10000.0000006258	CRC_07_8_1.2	986654.299475736	7837272.37941467	-70.3661308643434	-19.4999599279811	0	0	0	0	0	3.32887535956171	1.20263451708743	0.500897814121754	19.2162892561983	0.612744598108969	-1.38049998879433	-1.55305734858913	-305.142857142857	0.869454552327373	0.513437894958924	1.48636186428971	-0.0881867818534374	0.69088527829402	1.13938639606755	0.965675761305602	2.37191196220818	0.37630916313338	19.6111831665039	0.88612453355862	2.28682851791382	0.140476397769572	336	1.31483163511924	1	7	3	4	0	0	1
2017-12-02 12:22:00	CRC_07	10000.0000010038	CRC_07_8_1.3	976658.153588691	7837549.9896112	-70.4611582612085	-19.4998704716496	0	0	0	0	0	1.64078242580096	0.495173216968405	-0.18641874936023	19.8199421487603	0.849004632517251	-1.02749998867512	-1.15364402360466	-644	0.709597239370935	0.849186112356486	3.00647904683899	-0.0881867818534374	0.69088527829402	0.6310548006818	0.405838012043729	1.44911206497366	-0.118350880814942	20.0247440338135	1.06280802296451	2.40127897262573	0.369192755886391	336	1.31483163511924	1	7	3	4	0	0	1
2017-12-02 12:22:00	CRC_07	5517.06606236605	CRC_07_8_1.4	968902.610783905	7837765.37439915	-70.5348932034692	-19.4997664800395	0	0	0	0	0	1.11215725416938	0.106301601450091	-0.401651470894379	20.3809256198347	1.06856454155041	-0.586250007152557	-0.654377388449567	-719.816326530612	0.673830561604544	0.602534722724921	1.88975229729788	-0.0909391269087791	0.674595022334044	0.20678765989931	-0.0614175418849918	1.0351810529311	-0.34023553123825	20.3054733276367	1.18274256013145	2.50117588043213	0.568825487780061	336	1.31483163511924	1	7	3	4	0	0	1
2017-12-02 15:35:00	CRC_07	10000.0000003846	CRC_07_7_1.1	966531.838851008	7856330.21999785	-70.5619694161166	-19.3330525106361	0	0	0	0	0	1.45084803137514	0.372148234699063	-0.263751609804683	19.9712148760331	0.908210345255279	-0.744749993085861	-0.833717349838332	-958.469387755102	0.561244954659676	0.512720885282811	1.48311556640267	-0.0972094386816025	0.6374830390346	0.245699205981055	-0.0185633251169533	0.689326054397135	-0.525628539286104	20.3262462615967	1.19161727422403	2.51946568489075	0.605375604395798	336	1.31483163511924	2	7	5	4	1	1	1
2017-12-02 15:35:00	CRC_07	9999.9999998965	CRC_07_7_1.2	976528.591764705	7856075.40401462	-70.4670276105273	-19.3330091379039	0	0	0	0	0	2.24405320485433	0.808283697207509	0.05920635244286	19.4286115702479	0.695844137332749	-1.1085000038147	-1.24529412377397	-775.877551020408	0.647383438098682	0.421325077256629	1.06931638298343	-0.107479751110077	0.576696322658296	0.675037931043507	0.454277685931212	1.11687015333648	-0.296446694549255	19.9964790344238	1.05073251216313	2.40739703178406	0.381419008835396	336	1.31483163511924	2	7	5	4	1	1	1
2017-12-02 15:35:00	CRC_07	9999.99999991489	CRC_07_7_1.3	986525.344678167	7855820.58803141	-70.3720970477418	-19.3329160645381	0	0	0	0	0	3.85733853280544	1.34997744638959	0.716064577098172	19.0158760330579	0.5343060855491	-1.3129999935627	-1.47668228478517	-281.591836734694	0.880564847385897	0.286787715051692	0.46019161214238	-0.107479751110077	0.576696322658296	1.33516966738387	1.18129656267184	2.81340346754463	0.612967411673516	19.6181507110596	0.889101241903151	2.31186246871948	0.190503932146422	336	1.31483163511924	2	7	5	4	1	1	1
2017-12-02 15:35:00	CRC_07	4731.94439067711	CRC_07_7_1.4	993888.925078617	7855632.89128668	-70.3021788188053	-19.3328157263408	0	0	0	0	0	4.92735438756268	1.59480220863147	1.15172757020399	18.8254479166667	0.459775583193778	-1.39700001478195	-1.57172683935349	-2.55102040816327	1.01220355131588	0.245924268759286	0.27518027439427	-0.107479751110077	0.576696322658296	1.78298684904287	1.67448834011885	4.93080017044311	1.74798221743006	19.3937091827393	0.793214238257965	2.26064038276672	0.0881423558315765	336	1.31483163511924	2	7	5	4	1	1	1
2017-12-03 15:27:00	CRC_07	10000.0000003813	CRC_07_9_1.1	999315.012832211	7818412.96590527	-70.2408843546519	-19.6666791087827	0	0	0	0	0	5.00333904425303	1.6101054983996	1.18266515193855	17.9859743589744	0.131219132841219	-2.47200000286102	-2.78807052052043	-167.530612244898	0.934373720074016	0.511845290661935	1.47915126708797	-0.0688938125967979	0.805074233929744	1.77631886349551	1.66714472808523	5.21879236173364	1.90235829660765	19.2303199768066	0.723410305349013	2.13959002494812	-0.153763166157817	337	1.32418811581026	2	7	5	4	1	1	1
2017-12-03 15:27:00	CRC_07	9999.99999989978	CRC_07_9_1.2	989318.898183413	7818691.69862832	-70.3359951577933	-19.6666660112526	0	0	0	0	0	2.58155513306459	0.948391982097536	0.19662216695565	18.6982314049587	0.409985086363935	-2.03649997711182	-2.29530985973695	-655.530612244898	0.70415762350606	0.595125977775796	1.85620882658169	-0.0688938125967979	0.805074233929744	1.17107524224721	1.00057544584806	2.34548887047713	0.362145260692448	19.5475482940674	0.858938133203282	2.19468760490417	-0.0436568510687373	337	1.32418811581026	2	7	5	4	1	1	1
2017-12-03 15:27:00	CRC_07	10000.0000007535	CRC_07_9_1.3	979322.783534429	7818970.43135138	-70.4311173981574	-19.6666022613626	0	0	0	0	0	1.30197942919201	0.263885744269868	-0.324364301213163	19.8140991735537	0.846717785986127	-0.99924997985363	-1.12167963281026	-768.081632653061	0.65106119608166	1.2323527115791	4.74128537216217	-0.0688938125967979	0.805074233929744	0.547588599490375	0.313914687507928	1.10014174035496	-0.305413836315767	19.9631748199463	1.03650412333106	2.32840514183044	0.223562603315354	337	1.32418811581026	2	7	5	4	1	1	1
2017-12-03 15:27:00	CRC_07	10000.000000229	CRC_07_9_1.4	969326.668885281	7819249.16407444	-70.5262507834524	-19.6664878476811	0	0	0	0	0	0.943363837069935	-0.0583032414192255	-0.470376663126962	20.4572148760331	1.09842292956859	-0.843750014901161	-0.945734142680912	-814.571428571429	0.629129435125579	0.527967539710263	1.55214557213496	-0.0846688151359558	0.711707005633487	0.087140694725938	-0.19318760752068	0.803091040383744	-0.464645661918472	20.3147487640381	1.18670525727885	2.48334884643555	0.533200165871243	337	1.32418811581026	2	7	5	4	1	1	1
2017-12-03 15:27:00	CRC_07	1350.05585337357	CRC_07_9_1.5	963653.845906217	7819407.34567318	-70.580244091017	-19.6664003791744	0	0	0	0	0	0.84730513766408	-0.165694392224663	-0.509487504626129	20.5167107438017	1.12170865542091	-0.993249997496605	-1.11489075773304	-788.040816326531	0.641645365434141	0.220537152427659	0.160238810072547	-0.0846688151359558	0.711707005633487	-0.220166083048204	-0.531631915062569	0.557510490542132	-0.596287295106292	20.4987850189209	1.26533012307289	2.56705665588379	0.70048080596245	337	1.32418811581026	2	7	5	4	1	1	1
2017-12-04 07:00:00	CRC_07	9999.99999947331	CRC_07_10_1.1	998878.367620511	7799963.8966238	-70.2401002432532	-19.8329349689255	0	0	0	0	0	4.7437716656261	1.55683252934528	1.07698082905448	17.7607107438017	0.0430545764754594	-2.78250002861023	-3.13939586797191	-264.040816326531	0.888844616666945	0.698237640949201	2.32305214186735	-0.0688938125967979	0.805074233929744	1.42348622190092	1.2785616973835	2.690852613606	0.547274934922209	19.2132148742676	0.716102580072932	2.06531858444214	-0.302186284505201	338	1.33354459650128	1	7	5	4	0	1	1
2017-12-04 07:00:00	CRC_07	10000.0000003334	CRC_07_10_1.2	988881.466622783	7800212.83525016	-70.3353097514679	-19.8332110758175	2	0	0	0	0	2.47713068127632	0.907100906998626	0.15410516216806	18.550479338843	0.35215730378472	-2.32675004005432	-2.6237227285122	-820.040816326531	0.626549227954275	0.641058006767779	2.06416843107719	-0.0688938125967979	0.805074233929744	0.804511712295421	0.59687025924842	1.38007774419303	-0.155356216699381	19.5725021362305	0.869599035275914	2.1462287902832	-0.140496340493788	338	1.33354459650128	1	7	5	4	0	1	1
2017-12-04 07:00:00	CRC_07	9999.99999987575	CRC_07_10_1.3	978884.565624854	7800461.77387653	-70.4305310441118	-19.833436136751	1	0	0	0	0	1.37248689598507	0.316624346804109	-0.295656788251738	19.4315454545455	0.6969924124651	-1.5	-1.68826952081355	-1057.81632653061	0.514377609473461	0.955991670405365	3.49004665961836	-0.0688938125967979	0.805074233929744	0.373323587917155	0.121992460481666	0.982378475837217	-0.368539961249697	19.9710674285889	1.03987604206351	2.28818368911743	0.143184554963832	338	1.33354459650128	1	7	5	4	0	1	1
2017-12-04 07:00:00	CRC_07	5065.63117733532	CRC_07_10_1.4	971354.084457438	7800649.29475306	-70.5022670918925	-19.8335719539682	0	0	0	0	0	1.07950851197044	0.0765058560462602	-0.414944590509656	19.7317272727273	0.814478748679564	-1.57074999809265	-1.76832190600133	-1136.51020408163	0.477253434650526	0.313407310666729	0.58071318929499	-0.0767813138663769	0.758390619781615	-0.0872648752862275	-0.385264634919008	0.735341549904169	-0.500962274044823	20.2172527313232	1.14505252699186	2.40911149978638	0.38484518026115	338	1.33354459650128	1	7	5	4	0	1	1
2017-12-04 10:25:00	CRC_07	9999.99999992791	CRC_07_11_1.1	978774.185346063	7781947.56717921	-70.4267793767888	-20.0002368657624	0	0	0	0	0	1.43256243401104	0.359464752608865	-0.271196693952692	19.5485619834711	0.742790800066565	-1.46750000119209	-1.65149634069605	-1129.32653061224	0.480642363472538	0.895686847262837	3.21701349637447	-0.0688938125967979	0.805074233929744	0.391531726958574	0.142045519688934	1.13394979467418	-0.287291279426163	19.8764457702637	0.999451316012842	2.23400497436523	0.034914488612723	338	1.33354459650128	2	7	5	4	1	1	1
2017-12-04 10:25:00	CRC_07	10000.0000005316	CRC_07_11_1.2	988770.726896714	7781684.58993555	-70.3314578098665	-20.0001163806648	0	0	0	0	0	2.57877020289501	0.947312619747822	0.195488266922417	18.5592809917355	0.355602129181655	-2.08799993991852	-2.35358116674616	-959.816326530612	0.56060953050555	0.601326336938296	1.88428126900283	-0.0688938125967979	0.805074233929744	0.908281386991894	0.711154284973055	2.10518083219567	0.233329918239899	19.4821224212646	0.830986572942211	2.08408045768738	-0.264692791526932	338	1.33354459650128	2	7	5	4	1	1	1
2017-12-04 10:25:00	CRC_07	10000.0000000988	CRC_07_11_1.3	998767.268447452	7781421.61269188	-70.2361479133156	-19.9999443585176	0	0	0	0	0	4.94044334358639	1.59745507283819	1.15705681250686	18.074173553719	0.165738879274806	-2.33050000667572	-2.62796575014486	-325.69387755102	0.859759520157587	0.53189971733381	1.56994870692663	-0.0688938125967979	0.805074233929744	1.71837456757147	1.60332928850378	3.32362940258058	0.886470241707225	19.1084671020508	0.671351726291345	2.00384521484375	-0.425033897921015	338	1.33354459650128	2	7	5	4	1	1	1
2017-12-04 10:25:00	CRC_07	4943.44671815758	CRC_07_11_1.4	1006236.40774873	7781225.12337045	-70.1649427890061	-19.9997821973415	0	0	0	0	0	5.9929978913731	1.79059176962768	1.58561033594968	17.7136666666667	0.0246422812316674	-2.66124999523163	-3.00220357627257	10.6938775510204	1.01845188883146	0.648489494892552	2.09781487268138	-0.0688938125967979	0.805074233929744	2.02126773977984	1.93691278662816	4.80282270840525	1.67938084763607	18.8847007751465	0.575753185485998	1.97769069671631	-0.47730076002712	338	1.33354459650128	2	7	5	4	1	1	1
2017-12-05 08:00:00	CRC_07	9999.99999970314	CRC_07_12_1.1	974340.583893199	7763447.19141734	-70.4642261927377	-20.1679792334904	0	0	0	0	0	1.3751736022532	0.318579979333039	-0.294562880634233	19.2607024793388	0.630127219407813	-1.92899999022484	-2.17367550510857	-995.489795918367	0.543780418059883	0.742836757439981	2.52497691701477	-0.0688938125967979	0.805074233929744	0.412172164444838	0.164777327373093	1.37473100546497	-0.158222296357743	19.8581371307373	0.991629409799029	2.23135566711426	0.0296201461175397	339	1.3429010771923	1	7	3	4	0	0	1
2017-12-05 08:00:00	CRC_07	9999.99999977024	CRC_07_12_1.2	984337.331084519	7763192.15105276	-70.3687982550246	-20.1677875890793	0	0	0	0	0	2.21219123651584	0.793983534044231	0.0462335722444409	18.5569504132231	0.354689978231473	-2.41924995183945	-2.72838476056431	-837.34693877551	0.618384990337613	0.561982618499922	1.70615057664315	-0.0688938125967979	0.805074233929744	0.699318838076784	0.481018829835972	1.58381013961663	-0.0461469764556933	19.5088119506836	0.842389003783958	2.09098267555237	-0.25089948562017	339	1.3429010771923	1	7	3	4	0	0	1
2017-12-05 08:00:00	CRC_07	9999.99999960556	CRC_07_12_1.3	994334.07827579	7762937.11068817	-70.2733819853261	-20.1675439558276	0	0	0	0	0	4.26005503866408	1.44928208007202	0.880032874890634	18.0384876033058	0.151771972172396	-2.62624996900558	-2.96260165886529	-469.734693877551	0.791807646220792	0.366742525829869	0.822191096855852	-0.0688938125967979	0.805074233929744	1.49664529999125	1.35913354062115	2.92344163137524	0.671952553652362	19.1018257141113	0.668514360166057	1.98262345790863	-0.467443191717695	339	1.3429010771923	1	7	3	4	0	0	1
2017-12-05 08:00:00	CRC_07	5807.13684261309	CRC_07_12_1.4	1002235.07581751	7762735.537791	-70.1979775339787	-20.1673146254533	0	0	0	0	0	6.8822170182912	1.92894084106746	1.94766092112346	17.6920254237288	0.016172246772881	-2.95824998617172	-3.33825387049828	-129.673469387755	0.952232989860464	0.39236142973821	0.93818199125585	-0.0688938125967979	0.805074233929744	1.77173090367985	1.66209189816039	3.476820545524	0.968587218234833	18.8529167175293	0.562174245476956	1.94614052772522	-0.540350223375922	339	1.3429010771923	1	7	3	4	0	0	1
2017-12-05 16:21:00	CRC_07	9999.99999944849	CRC_07_13_1.1	999623.026118514	7746830.18857073	-70.2184974834342	-20.3112195510086	0	0	0	0	0	6.47675604290432	1.86821977435392	1.7825751970762	17.6794745762712	0.011260046916436	-2.87625002861023	-3.24547235297092	-111.551020408163	0.960782333025082	0.386347457493309	0.910953425112717	-0.0688938125967979	0.805074233929744	1.91000008842336	1.81437105979767	4.60608777283229	1.57392254387126	18.7621288299561	0.523387401652551	1.92517614364624	-0.582245186473937	339	1.3429010771923	2	7	5	4	1	1	1
2017-12-05 16:21:00	CRC_07	10000.0000002229	CRC_07_13_1.2	989627.165124736	7746542.50299625	-70.3138393236629	-20.3163981816146	0	0	0	0	0	3.6300883602213	1.28925698963927	0.623538387012623	18.1562644628099	0.197867940934908	-2.43400001525879	-2.74507419929536	-455.612244897959	0.798469972200427	0.43239425352937	1.11943264325515	-0.0688938125967979	0.805074233929744	1.21656330517036	1.0506725379752	2.23019924481678	0.300345111530272	19.099214553833	0.667398807545305	1.98607003688812	-0.460555591365777	339	1.3429010771923	2	7	5	4	1	1	1
2017-12-05 16:21:00	CRC_07	9999.99999938758	CRC_07_13_1.3	979631.304130987	7746254.81742176	-70.4091989747763	-20.3215257670854	2	0	0	0	0	1.75997225277954	0.565298043459614	-0.137889938746454	18.8039669421488	0.451368275217197	-1.99275001883507	-2.24580754727987	-691.816326530612	0.687039681899427	0.575375574027717	1.76678786604032	-0.0688938125967979	0.805074233929744	0.593224138223109	0.364174198272942	1.48825592322091	-0.0973681057854703	19.5047473907471	0.840652522677434	2.10973167419434	-0.213431721088149	339	1.3429010771923	2	7	5	4	1	1	1
2017-12-05 16:21:00	CRC_07	9999.99999998517	CRC_07_13_1.4	969635.443137358	7745967.13184728	-70.5045761454955	-20.3266022525284	0	0	0	0	0	1.08253950501482	0.0793096744686279	-0.413710504588474	19.4305454545455	0.69660102854676	-1.45900002121925	-1.64187876204986	-834.142857142857	0.619896529613339	0.496886020226356	1.41142240703985	-0.0767813138663769	0.758390619781615	0.361169074314292	0.1086064038199	1.45675887182129	-0.114251866692109	19.8446769714355	0.985878894938006	2.2617461681366	0.0903521434929219	339	1.3429010771923	2	7	5	4	1	1	1
2017-12-05 16:21:00	CRC_07	7303.22642900335	CRC_07_13_1.5	960987.410830813	7745718.2374155	-70.5871066952415	-20.330952960394	0	0	0	0	0	0.771657409146428	-0.259214597988361	-0.540287904153979	19.7236033057851	0.81129915866526	-1.33849999308586	-1.50553508816536	-982.510204081633	0.549903596272379	0.338096476013448	0.692494644926393	-0.0846688151359558	0.711707005633487	-0.0207732120087381	-0.312035775151399	0.851675657817176	-0.438602237914138	20.112512588501	1.10030493267742	2.40522861480713	0.377085671452941	339	1.3429010771923	2	7	5	4	1	1	1
2017-12-07 12:32:00	CRC_07	9999.99999986857	CRC_07_14_1.1	972202.403756672	7726598.78551954	-70.4749563008526	-20.5004387103154	0	0	0	1	0	1.64091439876291	0.495253646678446	-0.186365015824081	18.9845950413223	0.522063208434055	-1.86550000309944	-2.1018263805033	-551.448979591837	0.75325858087042	0.746051761042757	2.53953300984058	-0.0588844884186983	0.86431624376829	0.661610861804252	0.439490133297614	1.66853072641612	-0.00073313395836054	19.5210838317871	0.847631856641496	2.15556883811951	-0.121831305644124	341	1.36161403857434	1	7	4	2	0	0	0
2017-12-07 12:32:00	CRC_07	9999.99999938085	CRC_07_14_1.2	982199.286361577	7726349.10937682	-70.3793219720458	-20.5001653346417	0	0	0	0	0	2.38686053703229	0.86997891960554	0.11735116356645	18.4649173553719	0.318669719432845	-2.3510000705719	-2.65116121382872	-401.551020408163	0.823973587113797	0.368582606834755	0.83052215747768	-0.0588844884186983	0.86431624376829	1.07352095761073	0.893136577917187	2.86833600452144	0.64241359089024	19.1647205352783	0.695384592211069	2.00953078269958	-0.413671930184978	341	1.36161403857434	1	7	4	2	0	0	0
2017-12-07 12:32:00	CRC_07	8233.98293326038	CRC_07_14_1.3	991313.435701791	7726121.47985055	-70.2921424675238	-20.4998699971532	0	0	0	0	0	4.06561629970868	1.4025653427524	0.800866045154033	18.137132231405	0.190379893241068	-2.46350002288818	-2.77845294187423	-167.142857142857	0.934556645209295	0.280568620902771	0.43203434611445	-0.0588844884186983	0.86431624376829	1.46742936473422	1.32695733204914	3.15880390367108	0.798116754912615	18.8150043487549	0.545977138506268	1.91167747974396	-0.609220747688996	341	1.36161403857434	1	7	4	2	0	0	0
2017-12-07 14:42:00	CRC_07	5401.77060335564	CRC_07_14_2.1	997246.072411532	7728017.07564896	-70.2359702632437	-20.481250432169	0	0	0	0	0	6.74274536415383	1.90846716604872	1.89087425013652	17.9947916666667	0.134670085275042	-2.54350000619888	-2.86897152352307	-83.0204081632653	0.974241771926136	0.260771329337296	0.342401098587831	-0.0688938125967979	0.805074233929744	1.91323963634295	1.81793885143681	4.22100568629086	1.36750214609797	18.642032623291	0.472079314898501	1.88795459270477	-0.656628268622643	341	1.36161403857434	1	7	4	2	0	0	0
2017-12-07 16:05:00	CRC_07	3946.18359682854	CRC_07_14_3.1	997370.245935338	7728291.10348881	-70.2348600471113	-20.4787502549412	0	0	0	0	0	6.74274536415383	1.90846716604872	1.89087425013652	17.9671965811966	0.123869812596823	-2.54899996519089	-2.87519463090985	-83.0204081632653	0.974241771926136	0.260771329337296	0.342401098587831	-0.0688938125967979	0.805074233929744	1.91323963634295	1.81793885143681	4.22100568629086	1.36750214609797	18.642032623291	0.472079314898501	1.88795459270477	-0.656628268622643	341	1.36161403857434	1	7	4	2	0	0	0
2017-12-07 16:32:00	CRC_07	3807.38480578681	CRC_07_14_4.1	1000661.63015247	7729505.80041937	-70.2037498191559	-20.4669454089273	0	0	0	0	0	6.74274536415383	1.90846716604872	1.89087425013652	17.9077052631579	0.100585867435617	-2.60775005817413	-2.9416693333848	-47.3469387755102	0.991070884371803	0.260771329337296	0.342401098587831	-0.0688938125967979	0.805074233929744	1.91323963634295	1.81793885143681	4.22100568629086	1.36750214609797	18.5782127380371	0.44481387246557	1.88365066051483	-0.665229192913793	341	1.36161403857434	1	7	4	2	0	0	0
2017-12-07 18:37:00	CRC_07	10000.0000003948	CRC_07_15_1.1	994326.966058114	7707449.78783327	-70.2581359179536	-20.6672241079419	0	0	0	0	0	3.67725243454888	1.30216585227404	0.642741506010594	17.9040247933884	0.0991453907558964	-2.39324998855591	-2.69896625693528	-58.0408163265306	0.986026001693582	0.220795359414167	0.161407855376458	-0.0488751642405987	0.923558253606835	1.84024756639308	1.73755093826039	4.16423838679931	1.33707245603681	18.6121387481689	0.459307907867664	1.86402654647827	-0.704445777111811	341	1.36161403857434	1	7	4	2	0	0	0
2017-12-07 18:37:00	CRC_07	10000.0000000228	CRC_07_15_1.2	984331.280403808	7707743.50249833	-70.3538609048705	-20.6671877934437	2	0	0	0	0	2.55822882056236	0.939315152073241	0.187124727195612	18.2755041322314	0.244536429974679	-2.11074995994568	-2.37932241643297	-121.714285714286	0.955987768953033	0.372970498759575	0.850388562016739	-0.0488751642405987	0.923558253606835	1.32772599353018	1.17309866654594	2.71260112856749	0.558933065139715	18.8932666778564	0.57941275219148	1.92424249649048	-0.584110975279836	341	1.36161403857434	1	7	4	2	0	0	0
2017-12-07 18:37:00	CRC_07	10000.0000001692	CRC_07_15_1.3	974335.594749614	7708037.21716338	-70.4495972497835	-20.6670980207313	1	0	0	0	0	2.09749701619148	0.740744736803495	-0.00046482675244598	18.7487438016529	0.429754826106863	-1.96850001811981	-2.21836909568416	-196.69387755102	0.920615824373296	0.74471633434497	2.53348679733921	-0.0488751642405987	0.923558253606835	0.863366665740063	0.661688627747346	2.35050393180781	0.364833547140758	19.2325992584229	0.724384071150227	2.03134059906006	-0.370087465783139	341	1.36161403857434	1	7	4	2	0	0	0
2017-12-07 18:37:00	CRC_07	5602.22136383112	CRC_07_15_1.4	966537.849736604	7708266.34722448	-70.5242899247049	-20.6669908621741	0	0	0	0	0	1.65059699449274	0.501137037317368	-0.182422692336128	19.2930495867769	0.642787357063906	-1.6227500140667	-1.8271590144218	-413.795918367347	0.818197003894461	0.74471633434497	2.53348679733921	-0.0848662331700325	0.71053855100968	0.729894923703992	0.514693004556087	2.09456861263312	0.227641316614636	19.4969120025635	0.837305049948368	2.14453148841858	-0.143888207324531	341	1.36161403857434	1	7	4	2	0	0	0
2017-12-08 14:24:00	CRC_07	9999.99999987305	CRC_07_17_1.1	995286.552971097	7670624.05850646	-70.2385172532884	-20.9985699959046	0	0	0	0	0	3.79965217908223	1.33490953072258	0.692577252669586	18.1721900826446	0.204100972427809	-1.69250002503395	-1.90607993167031	-60.8571428571429	0.984697387553135	0.543689000591732	1.62332528831019	-0.0488751642405987	0.923558253606835	1.59000152416054	1.4619489841091	3.28950416951968	0.868177663504476	18.614896774292	0.460486205230449	1.87938630580902	-0.673751026055358	342	1.37097051926536	1	7	5	4	0	1	1
2017-12-08 14:24:00	CRC_07	9999.99999945828	CRC_07_17_1.2	985289.612390288	7670871.40243116	-70.33444984231	-20.9990026202484	0	0	0	0	0	2.57622120529413	0.946323676175743	0.19445042816584	18.6265702479339	0.381938061934779	-1.38150000572205	-1.5541888502492	-94.7142857142857	0.96872513495167	0.555967085344084	1.67891494339612	-0.0488751642405987	0.923558253606835	1.04719186326077	0.86413971631192	1.91313738416438	0.130386451592543	18.9085922241211	0.585960206762592	1.9721839427948	-0.488305388231906	342	1.37097051926536	1	7	5	4	0	1	1
2017-12-08 14:24:00	CRC_07	9999.99999962293	CRC_07_17_1.3	975292.671809604	7671118.74635587	-70.4303944363449	-20.9993809630777	0	0	0	0	0	1.61238429281447	0.47771401071905	-0.197981209449495	19.2274049586777	0.617095105300459	-1.04275000095367	-1.17089914572413	-639.551020408163	0.711696064607295	0.524581765538057	1.53681630684416	-0.0488751642405987	0.923558253606835	0.653876320538164	0.430971897930611	1.35433310778786	-0.169156438192447	19.2536182403564	0.733363903057267	2.11479592323303	-0.203311389110078	342	1.37097051926536	1	7	5	4	0	1	1
2017-12-08 14:24:00	CRC_07	5582.9068737335	CRC_07_17_1.4	967503.602104883	7671311.46322309	-70.5051573457102	-20.9996381140242	0	0	0	0	0	1.2757192607969	0.243510145666285	-0.335056276955029	19.4454876033058	0.702449145276988	-1.09450000524521	-1.22945337029938	-855.061224489796	0.610028199946973	0.207858104079367	0.102833771850736	-0.0848662331700325	0.71053855100968	0.246647529983067	-0.0175189132022178	1.02161107319081	-0.347509618280117	19.4789505004883	0.829631449488385	2.22141671180725	0.00975826206450427	342	1.37097051926536	1	7	5	4	0	1	1
2017-12-08 17:47:00	CRC_07	10000.0000003253	CRC_07_16_1.1	968693.329315183	7689837.66701037	-70.4987397597839	-20.8324574502445	0	0	0	0	0	1.34896829475959	0.299340074176696	-0.305232519450487	19.2042809917355	0.608044756511054	-1.55749997496605	-1.75332973662079	-632.122448979592	0.715200525093692	0.409368554553322	1.01518261647912	-0.0668706987053156	0.817048402308258	0.587687806057319	0.358076903186435	1.6307180164498	-0.0210023568200005	19.3808937072754	0.787739148368325	2.11246275901794	-0.207973955314005	342	1.37097051926536	1	7	4	4	0	0	1
2017-12-08 17:47:00	CRC_07	9999.99999963629	CRC_07_16_1.2	978687.864488786	7689507.11192686	-70.4028938599478	-20.8328873974467	0	0	0	0	0	2.29128977987501	0.829114881668643	0.0784389905071303	18.6210743801653	0.379787067672826	-1.61449998617172	-1.81782425217921	-235.591836734694	0.902265545013204	0.691876330979104	2.29425098645386	-0.0488751642405987	0.923558253606835	0.914804358997447	0.718338190123228	1.94128927858324	0.145477065898195	19.028636932373	0.637246292113554	1.97302937507629	-0.486615886928102	342	1.37097051926536	1	7	4	4	0	0	1
2017-12-08 17:47:00	CRC_07	9999.99999976432	CRC_07_16_1.3	988682.399662109	7689176.55684336	-70.3070587643012	-20.8332633403047	0	0	0	0	0	3.06129506561491	1.11883805048741	0.39195098755025	17.9328099173554	0.110411425364008	-2.20099997520447	-2.48143872992373	-93.9795918367347	0.96907172994483	0.510797117726057	1.47440561064797	-0.0488751642405987	0.923558253606835	1.5437949038184	1.41106052750291	3.25137350407064	0.847738002963413	18.7306709289551	0.509947803862751	1.87628746032715	-0.679943720132145	342	1.37097051926536	1	7	4	4	0	0	1
2017-12-08 17:47:00	CRC_07	5882.61209858931	CRC_07_16_1.4	996619.365925408	7688914.05293493	-70.2309610793675	-20.8335234223599	0	0	0	0	0	4.29625668128331	1.45774410432374	0.894772577960192	17.5545504587156	-0.0376332437076607	-2.48975002765656	-2.80815436306929	-49.530612244898	0.990040727031021	0.216628038536186	0.142540097504451	-0.0488751642405987	0.923558253606835	1.93235017064001	1.83898574013146	7.24164292545924	2.98669234535656	18.5101699829102	0.415744314983451	1.83282589912415	-0.766796760790157	342	1.37097051926536	1	7	4	4	0	0	1
2017-12-09 06:40:00	CRC_07	9999.99999949134	CRC_07_18_1.1	975028.749127783	7652550.32474446	-70.4278024517569	-21.1666890791036	0	0	0	0	0	1.11225489278634	0.106389389693071	-0.401611716780533	19.208867768595	0.609839947210876	-1.26400002837181	-1.42123968134492	-712.755102040816	0.677161724594362	0.120633235811781	-0.29208126902989	-0.0488751642405987	0.923558253606835	0.373491042524795	0.122176882247883	1.27858432630306	-0.20976101096125	19.3698844909668	0.783035737318625	2.22171759605408	0.0103595453824504	343	1.38032699995638	1	7	4	4	0	0	1
2017-12-09 06:40:00	CRC_07	10000.0000000826	CRC_07_18_1.2	985024.482187141	7652258.22783965	-70.3317491386236	-21.1666927593178	0	0	0	0	0	1.86292237043381	0.622146421633615	-0.0959732174208331	19.0837933884298	0.560887846217855	-1.01850000023842	-1.14346069412842	-248.857142857143	0.896007579858923	0.197029746269693	0.0538078294559734	-0.0488751642405987	0.923558253606835	0.696680002654854	0.478112617244239	1.37992115044658	-0.155440157616294	19.048713684082	0.645823579831703	2.07364296913147	-0.285550938193126	343	1.38032699995638	1	7	4	4	0	0	1
2017-12-09 06:40:00	CRC_07	1342.4940858871	CRC_07_18_1.3	990693.309342796	7652092.57246888	-70.2772800320534	-21.1666704720316	0	0	0	0	0	2.47196330957943	0.905012697082151	0.152001237623439	18.9619008264463	0.513181057692233	-1.03775000572205	-1.16524173858618	-140.877551020408	0.946947416214771	0.197029746269693	0.0538078294559734	-0.0488751642405987	0.923558253606835	1.27949753877792	1.11998351532581	2.38111026233039	0.381239843724414	18.8825206756592	0.574821792757345	2.00470685958862	-0.423311997833041	343	1.38032699995638	1	7	4	4	0	0	1
2017-12-09 08:55:00	CRC_07	10000.0000001934	CRC_07_18_2.1	996360.709990124	7651879.70756468	-70.2228147045326	-21.167056004724	0	0	0	0	0	2.98799781997999	1.0946035376786	0.362107600391313	18.7735867768595	0.439477967086449	-1.12974998354912	-1.26933810411026	-34.9591836734694	0.996914861062032	0.238609923714173	0.242064204059323	-0.0488751642405987	0.923558253606835	1.55731211626621	1.42594735700902	2.915696308454	0.667800730718596	18.6901626586914	0.492641663205517	1.93704962730408	-0.558517365145342	343	1.38032699995638	1	7	2	4	0	0	1
2017-12-09 08:55:00	CRC_07	3999.9525627204	CRC_07_18_2.2	1003356.9913044	7651652.29667561	-70.1555936838791	-21.1671891282179	0	0	0	0	0	3.7353025738037	1.31782882569283	0.666376947771129	18.6055225225225	0.373700320691118	-1.34075003862381	-1.50808097533073	19.9387755102041	1.02281320916206	0.234623008726045	0.224013243057078	-0.0488751642405987	0.923558253606835	1.75116825876633	1.639445765298	3.06745705595246	0.74915095437184	18.4786319732666	0.402270492788915	1.87767255306244	-0.677175768122981	343	1.38032699995638	1	7	2	4	0	0	1
2017-12-09 13:46:00	CRC_07	10000.0000003942	CRC_07_19_1.1	1001377.30118023	7633227.66532711	-70.1691779823431	-21.3336134058786	0	2	0	0	0	3.9641770856248	1.37729828893732	0.759564496742761	18.7940495867769	0.447486781812171	-1.02200001478195	-1.14742089935747	-87.7142857142857	0.97202741502539	0.145016027867871	-0.181686934101523	-0.0488751642405987	0.923558253606835	1.60650755835798	1.48012747452405	2.96348117582471	0.69341545463057	18.5900135040283	0.449855453228642	1.93953263759613	-0.553555348414227	343	1.38032699995638	1	7	4	4	0	0	1
2017-12-09 13:46:00	CRC_07	9999.9999998881	CRC_07_19_1.2	991382.056358838	7633536.01733899	-70.2653205923135	-21.3335764956987	3	0	0	0	0	2.17809326781167	0.778449846280621	0.0323503918799242	18.9420578512397	0.505414836304347	-1.01074999570847	-1.13469169957628	-250.673469387755	0.895150720014721	0.109522080326383	-0.34238759232849	-0.0488751642405987	0.923558253606835	0.889753464092686	0.690749040151476	1.60775977365246	-0.0333089526758758	18.8737506866455	0.571075035306447	2.0305380821228	-0.371691205599457	343	1.38032699995638	1	7	4	4	0	0	1
2017-12-09 13:46:00	CRC_07	9999.9999993089	CRC_07_19_1.3	981386.811537987	7633844.36935086	-70.3614747698245	-21.3334842417456	0	0	0	0	0	1.28871859692865	0.253648388974479	-0.329763523896868	19.0630909090909	0.55278522873484	-1.08974999189377	-1.22407881328584	-507.836734693878	0.773832844769957	0.09071992368119	-0.427515315736468	-0.0488751642405987	0.923558253606835	0.0953115177470849	-0.184188884617562	0.627437644029916	-0.558803362867993	19.239953994751	0.727526197450916	2.19410800933838	-0.0448151076027272	343	1.38032699995638	1	7	4	4	0	0	1
2017-12-09 13:46:00	CRC_07	5187.60701137061	CRC_07_19_1.4	973796.619021951	7634078.52580973	-70.4344999015014	-21.3333772075807	0	0	0	0	0	0.845284359322654	-0.168082188326621	-0.510310275930606	19.1444132231405	0.584613474656061	-1.28475001454353	-1.44471792771158	-615.714285714286	0.722941146607603	0.09071992368119	-0.427515315736468	-0.0488751642405987	0.923558253606835	0.067081672193988	-0.215279089003664	0.963995032994351	-0.378394269504201	19.4755687713623	0.828186690688807	2.31051802635193	0.187817215324038	343	1.38032699995638	1	7	4	4	0	0	1
2017-12-10 06:40:00	CRC_07	9999.99999924656	CRC_07_20_1.1	986710.182285427	7615154.17466726	-70.3049226597016	-21.5003622770723	0	0	0	0	0	1.64112441904015	0.4953816282711	-0.186279504883109	19.1052892561983	0.569300983173212	-0.878500014543533	-0.98505315938256	-379.510204081633	0.834371436908603	0.219016720179767	0.153354975504973	-0.066848574206233	0.817179350189354	0.485844425260117	0.245914351025067	1.08635064935158	-0.312806448411055	19.0588703155518	0.650162745431118	2.16156792640686	-0.109842802596603	344	1.3896834806474	1	7	4	3	0	0	0
2017-12-10 06:40:00	CRC_07	10000.000000155	CRC_07_20_1.2	996705.122189517	7614836.09243317	-70.2086654191061	-21.5004893975408	1	1	0	0	0	3.74598732714852	1.32068522098054	0.670727305386959	19.0164462809917	0.534529271419856	-0.719749987125397	-0.80543028042777	-98.530612244898	0.966924766514977	0.235871691712195	0.229666718978757	-0.066848574206233	0.817179350189354	1.16741430238514	0.996543565179676	2.2588154883315	0.315684636726415	18.7129974365234	0.502397248286408	2.03116106987	-0.37044623467252	344	1.3896834806474	1	7	4	3	0	0	0
2017-12-10 06:40:00	CRC_07	3894.87904423947	CRC_07_20_1.3	1003649.04624089	7614615.10672472	-70.1417981283967	-21.500544847132	0	0	0	0	0	6.35372769170337	1.84904167872868	1.73248350966542	18.9163333333333	0.495346673688728	-0.655000001192093	-0.73216680403801	-40	0.994536834303405	0.166441879378568	-0.0846802983415065	-0.066848574206233	0.817179350189354	1.96199404936753	1.87163325308728	4.64996698976749	1.59744367282092	18.5050773620605	0.413568620682877	1.97811496257782	-0.476452912432612	344	1.3896834806474	1	7	4	3	0	0	0
2017-12-10 09:25:00	CRC_07	2658.27742763408	CRC_07_20_2.1	1007008.13105199	7614478.00934461	-70.1094443874603	-21.5008338344257	0	0	0	0	0	7.79350300828616	2.05329043894627	2.31869615411697	18.8873195876289	0.483991160209217	-0.658500015735626	-0.73612700926706	2.20408163265306	1.01444679113272	0.166441879378568	-0.0846802983415065	-0.066848574206233	0.817179350189354	2.01876102379337	1.93415208033202	4.89066649864069	1.72646886018209	18.4310092926025	0.38192489904516	1.96262490749359	-0.507408044894181	344	1.3896834806474	1	7	3	3	0	0	0
2017-12-10 12:14:00	CRC_07	10000.0000002188	CRC_07_22_1.1	995059.01229645	7577893.00566985	-70.213513640282	-21.8335550397275	0	3	0	0	0	5.72772578852517	1.74531855639742	1.47760330240865	19.5065867768595	0.72636237922978	-0.444499991834164	-0.493989725798577	-150.224489795918	0.942537957690678	0.0658369152857584	-0.540174405659869	-0.0848219841718674	0.710800446771872	1.629501415828	1.50545115994851	3.56207135090776	1.01428528047361	18.5793170928955	0.445285680330744	2.13972330093384	-0.153496829093844	344	1.3896834806474	1	7	3	3	0	0	0
2017-12-10 12:14:00	CRC_07	9999.99999971877	CRC_07_22_1.2	985064.304649617	7578218.30407704	-70.3099940315807	-21.8334003073347	0	0	0	0	0	2.29082306391663	0.82891116954897	0.0782489644711102	19.4909752066116	0.720252261694715	-0.775999993085861	-0.869076178171333	-687.612244897959	0.689022975471399	0.0981537191031702	-0.393858427726463	-0.0848219841718674	0.710800446771872	0.7520494298334	0.539092292265292	1.45603342921982	-0.114640734820726	18.9154186248779	0.58887661496543	2.22979044914246	0.0264922340872188	344	1.3896834806474	1	7	3	3	0	0	0
2017-12-10 12:14:00	CRC_07	9999.99999946871	CRC_07_22_1.3	975069.59700316	7578543.60248422	-70.4064857179929	-21.8331887786504	0	0	0	0	0	1.01809018767542	0.0179285072055977	-0.439951407815164	19.5397272727273	0.739333036358256	-1.05724999308586	-1.18730563316835	-1043.38775510204	0.521184350033579	0.147203182831754	-0.171784478424269	-0.0848219841718674	0.710800446771872	0.0398123783933237	-0.245311414760908	0.902195458815357	-0.411521473105958	19.2353134155273	0.725543626577028	2.38219857215881	0.331062722089764	344	1.3896834806474	1	7	3	3	0	0	0
2017-12-10 12:14:00	CRC_07	228.878845918752	CRC_07_22_1.4	969957.864322418	7578709.97438401	-70.4558400711885	-21.8330586375382	0	0	0	0	0	0.750049554432432	-0.287616002057901	-0.549085664128695	19.608867768595	0.766393514546937	-1.09999999403954	-1.23567651140697	-1198.16326530612	0.448168338141167	0.182738928538009	-0.0108945768739751	-0.0848219841718674	0.710800446771872	-0.0563167449400104	-0.351180718447632	0.78660810711137	-0.473481216106703	19.3715362548828	0.783741411949427	2.4636549949646	0.493844219256026	344	1.3896834806474	1	7	3	3	0	0	0
2017-12-10 15:20:00	CRC_07	5181.85727708031	CRC_07_22_2.1	967341.761623958	7578833.47958954	-70.4811108107623	-21.8326408055313	0	0	0	0	0	0.681847896012995	-0.382948672386663	-0.576854354199679	19.6414628099174	0.779150689538156	-1.13199999928474	-1.27188395755481	-1341.9387755102	0.380341623507459	0.182738928538009	-0.0108945768739751	-0.0848219841718674	0.710800446771872	-0.0563167449400104	-0.351180718447632	0.78660810711137	-0.473481216106703	19.437328338623	0.811849426632068	2.50519466400146	0.576856574632014	344	1.3896834806474	1	7	4	3	0	0	0
2017-12-10 16:59:00	CRC_07	9999.99999966914	CRC_07_21_1.1	970288.737676732	7597254.29833818	-70.4579142702445	-21.6659549203522	0	0	0	0	0	0.67358030192554	-0.395148059466254	-0.580220551784425	19.4300909090909	0.696423126765675	-1.235749989748	-1.38927525682972	-884.142857142857	0.596308814801049	0.147125829277271	-0.172134700588402	-0.0848219841718674	0.710800446771872	-0.133046768913717	-0.435685329831569	0.516637224351174	-0.618197106443422	19.5336608886719	0.853005088183734	2.50132322311401	0.569119935553813	344	1.3896834806474	1	7	4	3	0	0	0
2017-12-10 16:59:00	CRC_07	9999.99999958973	CRC_07_21_1.2	980283.66146479	7596935.71010315	-70.3615287839291	-21.6661558505493	1	0	0	0	0	1.22385692927572	0.202007289411584	-0.356172317880506	19.3944297520661	0.682465923396765	-0.949000000953674	-1.06482266072512	-741.020408163265	0.663827444996393	0.0895497959783061	-0.432813128605641	-0.0848219841718674	0.710800446771872	0.159130574821089	-0.113903430011474	0.893296583314643	-0.416291649348355	19.2213459014893	0.719576357152785	2.32115125656128	0.209066529663784	344	1.3896834806474	1	7	4	3	0	0	0
2017-12-10 16:59:00	CRC_07	9999.99999963246	CRC_07_21_1.3	990278.58525283	7596617.12186812	-70.2651544835765	-21.6663004651507	0	0	0	0	0	2.52827944523758	0.927539010222021	0.174930670035026	19.4643305785124	0.709823982746533	-0.581749990582466	-0.649285698420847	-330.510204081633	0.857487397424647	0.12342965299274	-0.279420347583155	-0.0848219841718674	0.710800446771872	1.11107664927082	0.934497559768025	2.29365915289482	0.33436232481011	18.8266735076904	0.550962493461559	2.14417958259583	-0.144591451522049	344	1.3896834806474	1	7	4	3	0	0	0
2017-12-10 16:59:00	CRC_07	5018.73953346523	CRC_07_21_1.4	997784.143104409	7596377.8821821	-70.1927909988258	-21.6663720457687	0	0	0	0	0	4.96914246588042	1.60324728314507	1.1687418220911	19.4460094339623	0.702653381404038	-0.377750001847744	-0.418463279809476	-85.530612244898	0.973057572366172	0.132605167884839	-0.237877735817921	-0.0848219841718674	0.710800446771872	1.79267825763374	1.68516172029419	4.14537688907503	1.32696189000708	18.5948543548584	0.451923585114329	2.0842113494873	-0.264431218990061	344	1.3896834806474	1	7	4	3	0	0	0
2017-12-11 11:03:00	CRC_07	10000.0000005298	CRC_07_24_1.1	984983.951989329	7541102.08271898	-70.2997435501982	-22.1676207101189	0	0	0	0	0	8.68341357045703	2.16141471984831	2.68102826105551	19.3304545454545	0.657427056356497	-0.560249999165535	-0.624958834239334	-407.489795918367	0.821171944252419	0.487393852518461	1.36844613349697	-0.0848219841718674	0.710800446771872	1.44263010146833	1.29964531002227	3.49207026508692	0.976761717356256	18.4855613708496	0.405230903797842	2.10801291465759	-0.216866468662665	345	1.39903996133842	1	7	3	3	0	0	0
2017-12-11 11:03:00	CRC_07	9999.9999995605	CRC_07_24_1.2	974989.958500949	7541448.62875503	-70.3964611691952	-22.167263232001	0	0	0	0	0	1.9917225514849	0.688999868078772	-0.0435314969175239	19.7093140495868	0.805706573584203	-0.615250006318092	-0.68719038019841	-923.183673469388	0.577891141970064	0.580696981413953	1.79088080945448	-0.0848219841718674	0.710800446771872	0.6699954050115	0.448724231355541	1.48943080211272	-0.0967383206652093	18.7521896362305	0.519141130865994	2.19949650764465	-0.0340467999412936	345	1.39903996133842	1	7	3	3	0	0	0
2017-12-11 11:03:00	CRC_07	9999.99999998102	CRC_07_24_1.3	964995.965012842	7541795.17479108	-70.4931895871346	-22.1668479548534	0	0	0	0	0	0.88783728517592	-0.118966790194498	-0.492984612053551	19.9980743801653	0.918722723227213	-0.731000006198883	-0.818159480208966	-1277.36734693878	0.410803472350755	0.51148667506878	1.47752761669509	-0.0848219841718674	0.710800446771872	0.185482775747235	-0.0848811205809639	0.957926230674253	-0.381647405998223	19.0244750976562	0.635468252801279	2.35527396202087	0.277256917735682	345	1.39903996133842	1	7	3	3	0	0	0
2017-12-11 11:03:00	CRC_07	4720.26491501235	CRC_07_24_1.4	957640.253427491	7542050.23726387	-70.5643896991534	-22.1665053739628	0	0	0	0	0	0.724952643944158	-0.321648944958534	-0.559304012849809	20.1643140495868	0.983786256428971	-0.632000014185905	-0.706142721087192	-1602.9387755102	0.257213752187302	0.361811460517508	0.79986544709457	-0.13737028837204	0.399783728856301	0.0993626702022618	-0.179727253483456	0.844235684483293	-0.44259038046524	19.1859149932861	0.704439391861834	2.45124530792236	0.469044855786348	345	1.39903996133842	1	7	3	3	0	0	0
2017-12-11 14:23:00	CRC_07	9999.99999985443	CRC_07_23_1.1	965068.363600949	7560344.50862614	-70.4977992221186	-21.9997653436111	0	0	0	0	0	0.940518690273166	-0.0613237577397703	-0.471535080699743	19.1626446280992	0.591748953365643	-1.87349998950958	-2.11087822517986	-1641.34693877551	0.239094536155982	0.523189650889689	1.53051343675459	-0.111096136271954	0.555292087814084	-0.0318674205095995	-0.324254092433548	0.813225242218145	-0.45921329815271	19.2842445373535	0.746448218931328	2.45793342590332	0.482410307161016	345	1.39903996133842	1	7	3	3	0	0	0
2017-12-11 14:23:00	CRC_07	9999.9999995983	CRC_07_23_1.2	975063.777431938	7560041.68468091	-70.4011837226938	-21.9998086540255	0	0	0	0	0	1.69027387350798	0.524890571135601	-0.166268027158014	18.6865950413223	0.40543080076869	-1.92525002360344	-2.16943248347591	-1163.51020408163	0.464516068651889	0.412008784606347	1.02713639273621	-0.0848219841718674	0.710800446771872	0.49068068840622	0.251240643349072	1.36227681314522	-0.164898273824462	19.0233840942383	0.63500214900359	2.31345272064209	0.193681871711128	345	1.39903996133842	1	7	3	3	0	0	0
2017-12-11 14:23:00	CRC_07	10000.0000005007	CRC_07_23_1.3	985059.191263249	7559738.86073567	-70.3045795228237	-21.9997947319909	0	0	0	0	0	4.01034574045075	1.38887745716556	0.778362325073731	18.4945619834711	0.330272150136047	-1.67624998092651	-1.88769329103036	-523.510204081633	0.766438818249206	0.355502348452907	0.771300620361111	-0.0848219841718674	0.710800446771872	1.13880388302926	0.96503422575827	2.03088529491651	0.193504346254238	18.6989707946777	0.496404717991975	2.17514228820801	-0.082715967646632	345	1.39903996133842	1	7	3	3	0	0	0
2017-12-11 14:23:00	CRC_07	5136.69282762913	CRC_07_23_1.4	992624.066705942	7559509.67308366	-70.2314738215995	-21.9997461544538	0	0	0	0	0	11.6058302124341	2.45150757636915	3.87090668732877	18.4236603773585	0.302522401719088	-1.49100002646446	-1.67808620819772	-93.3877551020408	0.969350931467098	0.316608058112476	0.595204736642565	-0.0848219841718674	0.710800446771872	1.87977215420645	1.78108031255622	5.44753437039376	2.02497375462377	18.4980297088623	0.410557687933652	2.12190866470337	-0.189097375461835	345	1.39903996133842	1	7	3	3	0	0	0
2017-12-12 11:59:00	CRC_07	9999.99999992515	CRC_07_26_1.1	982470.249349666	7504158.14847577	-70.3129156490661	-22.500960864535	0	0	0	0	0	8.39441967672772	2.12756716088909	2.56336276650078	19.0646153846154	0.553381883939033	-0.529249995946884	-0.589882872891149	-256.387755102041	0.892454981179031	0.546330831318085	1.63528631169743	-0.11533810198307	0.530185240446451	1.8272882329172	1.72327851421489	4.5877385403773	1.56408657384156	18.0313949584961	0.211199715529007	1.95851254463196	-0.515626139434167	346	1.40839644202944	1	7	3	3	0	0	0
2017-12-12 11:59:00	CRC_07	10000.0000000286	CRC_07_26_1.2	972476.327038498	7504506.74112898	-70.4098663373271	-22.5006163112986	0	0	0	0	0	3.79707702994347	1.33423156809774	0.691528766166794	20.0317685950413	0.931910097070777	0.542999982833862	0.623349220861593	-753.836734693878	0.657781287893487	0.869121520746288	3.09673762533382	-0.11533810198307	0.530185240446451	0.977959157379865	0.787892080738014	1.75297216082147	0.0445310709675253	18.2798042297363	0.31732633512195	2.03068947792053	-0.371388658129653	346	1.40839644202944	1	7	3	3	0	0	0
2017-12-12 11:59:00	CRC_07	10000.000000102	CRC_07_26_1.3	962482.404727241	7504855.33378219	-70.5068277985192	-22.5002130024471	0	0	0	0	0	2.13898241395752	0.760330208447733	0.0164261870400916	20.4082975206612	1.0792774633483	0.55375000834465	0.635512686673156	-988.489795918367	0.547082698133603	0.334735235283532	0.677276456047136	-0.12686687707901	0.461950083356182	0.469822624059917	0.228269157996618	1.2868837972729	-0.205312141074081	18.5621356964111	0.437945360383457	2.1595196723938	-0.113936007814043	346	1.40839644202944	1	7	3	3	0	0	0
2017-12-12 11:59:00	CRC_07	5582.0670492336	CRC_07_26_1.4	954696.106350299	7505126.92348695	-70.5823780593694	-22.4998580560402	0	0	0	0	0	1.11568522887925	0.109468771199115	-0.400215036083745	20.5615454545455	1.13925624018947	0.459500007331371	0.528870459274316	-1093.30612244898	0.497635145776083	0.268627936331742	0.377972287562016	-0.12686687707901	0.461950083356182	0.0948745129106047	-0.184670168500548	0.806518554059662	-0.462808368621578	18.7562885284424	0.520892279574546	2.27745604515076	0.121746565351588	346	1.40839644202944	1	7	3	3	0	0	0
2017-12-12 15:27:00	CRC_07	9999.99999981606	CRC_07_25_1.1	957332.642770277	7523616.31788524	-70.5621257687503	-22.3326226592455	0	0	0	0	0	0.741961512300703	-0.298457907374749	-0.5523787561215	20.5988595041322	1.15386035912585	0.155500002205372	0.184899771450896	-1223.02040816327	0.43644187420591	0.182628066574334	-0.0113965100701652	-0.13737028837204	0.399783728856301	0.121132339097996	-0.155751796228009	0.924681610798402	-0.39946793803135	18.953540802002	0.60516335728187	2.36639213562012	0.299475336884229	346	1.40839644202944	1	7	4	3	0	0	0
2017-12-12 15:27:00	CRC_07	10000.0000006084	CRC_07_25_1.2	967327.5091223	7523295.93278972	-70.4652741890205	-22.3328243016526	2	0	0	0	0	1.31524793679516	0.274025192948712	-0.318961953471552	20.463826446281	1.1010105918386	0.366249993443489	0.423359699814743	-791.30612244898	0.640104943242318	0.189270746370017	0.0186785615828111	-0.0848219841718674	0.710800446771872	0.462857907702784	0.220598749222074	1.20663700890589	-0.248327837087156	18.6998748779297	0.49679096484535	2.20751357078552	-0.0180256011702811	346	1.40839644202944	1	7	4	3	0	0	0
2017-12-12 15:27:00	CRC_07	10000.0000000109	CRC_07_25_1.3	977322.375474421	7522975.5476942	-70.3684335322264	-22.3329677188546	0	0	0	0	0	3.66685679554939	1.29933483611758	0.638508862931868	20.027652892562	0.930299277307706	0.248499996960163	0.290127638635047	-457.938775510204	0.797372421388753	0.509690226091534	1.4693941023043	-0.0848219841718674	0.710800446771872	1.02770030547673	0.842673197334	2.04458907919054	0.200850158224487	18.4342250823975	0.38329876443497	2.08754968643188	-0.25775992816773	346	1.40839644202944	1	7	4	3	0	0	0
2017-12-12 15:27:00	CRC_07	5481.25458068542	CRC_07_25_1.4	985059.028999043	7522727.54953283	-70.2934804904081	-22.333038761996	0	0	0	0	0	7.57922262371096	2.02541063815637	2.23145068640464	19.4729357798165	0.713191920151037	-0.172749999910593	-0.186509363753132	-182.795918367347	0.927172246327243	0.59484932646323	1.85495627365061	-0.0848219841718674	0.710800446771872	1.76429000996	1.65389706386241	4.35925108272765	1.44160756600755	18.2200756072998	0.291808781930469	2.0175256729126	-0.397695041515829	346	1.40839644202944	1	7	4	3	0	0	0
2017-12-13 07:09:00	CRC_07	10000.0000003902	CRC_07_27_1.1	952384.558988888	7486701.37773983	-70.5995065698381	-22.6664344299875	0	0	0	0	0	1.05946946392457	0.0577682770976356	-0.423103601997047	19.6828512396694	0.79534945534844	0.0154999998630956	0.0264922178688033	-1122.32653061224	0.483944643546258	0.44209155662202	1.16333767771754	-0.11636346578598	0.524116437856063	0.280875901266704	0.0201776111025318	0.846200904549393	-0.441536938817513	18.5611839294434	0.437538741860653	2.20826315879822	-0.0165276338552157	347	1.41775292272047	2	7	5	4	1	1	1
2017-12-13 07:09:00	CRC_07	10000.0000005427	CRC_07_27_1.2	962379.909806269	7486396.48095926	-70.5024166831936	-22.6664811397272	0	0	0	0	0	2.36158664400379	0.859333699921824	0.107060755405413	19.6571652892562	0.785296387429431	0.121749999001622	0.146712233226267	-755.918367346939	0.6567992687462	0.365953019432073	0.818616566362958	-0.131108842790127	0.436843235988543	0.664189500639218	0.442330049947751	1.2347538201827	-0.233256028839719	18.2618598937988	0.309660068462983	2.05149698257446	-0.329807200913735	347	1.41775292272047	2	7	5	4	1	1	1
2017-12-13 07:09:00	CRC_07	9999.99999984155	CRC_07_27_1.3	972375.260623376	7486091.58417869	-70.405337843572	-22.6664686969309	0	0	0	0	0	3.97740969392988	1.38063077674324	0.764952227882592	19.1997603305785	0.606275442433938	-0.018499999307096	-0.011978186418589	-470.367346938775	0.791509189421127	1.12010442905708	4.23307554666867	-0.145854219794273	0.349570034121029	1.18420278735031	1.01503312538355	2.38797241342948	0.384918248950106	18.0040550231934	0.199519415115582	1.96303117275238	-0.506596169479149	347	1.41775292272047	2	7	5	4	1	1	1
2017-12-13 07:09:00	CRC_07	5794.84023602926	CRC_07_27_1.4	980269.009086109	7485850.79438182	-70.3286786232918	-22.6664170751164	1	0	0	0	0	4.66222322292817	1.53949242083326	1.04377792045183	18.2671681415929	0.241273857295336	-1.14450001716614	-1.2860275091205	-156.918367346939	0.93938009219744	0.863544221879908	3.07148612018894	-0.145854219794273	0.349570034121029	1.74914681563488	1.63721950160862	4.50681265532445	1.52070685308437	17.8530960083008	0.135025969006878	1.93863201141357	-0.55535514852003	347	1.41775292272047	2	7	5	4	1	1	1
2017-12-13 16:50:00	CRC_07	9203.24365633523	CRC_07_28_1.1	975546.511994861	7467398.6246841	-70.3688876822568	-22.8338952025976	0	0	0	0	0	4.54309954245885	1.5136094977102	0.995276041762545	17.8397024793388	0.0739706714464591	-1.45324999094009	-1.63537270337625	-81.4489795918367	0.974983100105951	0.964015799204165	3.52637631210793	-0.145854219794273	0.349570034121029	1.7100374677646	1.59414744099791	4.13665337875996	1.32228571697242	17.7463207244873	0.0894089118389655	1.96866273880005	-0.495342118281541	347	1.41775292272047	3	7	5	4	1	1	1
2017-12-14 11:33:00	CRC_07	10000.0000003715	CRC_07_30_1.1	946926.175741356	7431298.85246136	-70.6365056407072	-23.1669123540852	0	0	0	0	0	2.08287277859118	0.733748084365216	-0.00641916761245381	18.3531583333333	0.274929035477515	-0.987499997019768	-1.10838473278024	-727	0.670441632782533	0.40379379488848	0.989942607698751	-0.11636346578598	0.524116437856063	1.10287201206164	0.925461596490527	2.53887036676867	0.465805978190399	17.9660720825195	0.183292158074026	2.29504537582397	0.15689686391017	348	1.42710940341149	2	7	5	4	1	1	1
2017-12-14 11:33:00	CRC_07	10000.0000000423	CRC_07_30_1.2	936930.946771173	7431607.71786532	-70.7339692963746	-23.1668027076429	0	0	0	0	0	1.23531673848629	0.211327405607491	-0.351506391895483	18.6754214876033	0.401057651532363	-0.815249994397163	-0.913486868041299	-1902.63265306122	0.115831877894043	0.559539143925908	1.69508762085482	-0.11636346578598	0.524116437856063	0.364390830314221	0.112154600792198	1.09027491783931	-0.310702873379867	18.235559463501	0.298423870444245	2.37625217437744	0.319179515090786	348	1.42710940341149	2	7	5	4	1	1	1
2017-12-14 11:33:00	CRC_07	9999.99999990199	CRC_07_30_1.3	926935.717801225	7431916.58326928	-70.8314432531434	-23.1666324302293	0	0	0	0	0	0.650919132555524	-0.429369864834371	-0.589447174764941	19.2688925619835	0.633332686044825	-0.684749990701675	-0.765828396741304	-3050.87755102041	-0.425857585860537	0.450172449634378	1.19992433307983	-0.11636346578598	0.524116437856063	-0.0414584394419191	-0.334816911075823	0.612748411100365	-0.566677417284637	18.5141983032227	0.417465313621178	2.50997829437256	0.586416121772382	348	1.42710940341149	2	7	5	4	1	1	1
2017-12-14 11:33:00	CRC_07	5480.45673017214	CRC_07_30_1.4	919199.182322381	7432155.65214534	-70.9068971867652	-23.1664589971965	0	0	0	0	0	0.605360829995738	-0.501930585518877	-0.607996494726671	19.4074297520661	0.687553914335188	-0.692749992012978	-0.774880258278268	-3584.08163265306	-0.677398902146541	0.580360155995472	1.78935581518907	-0.11636346578598	0.524116437856063	-0.31555038411744	-0.636680928167874	0.359471691406504	-0.702444525267976	18.688793182373	0.492056588858015	2.61288380622864	0.792061210392729	348	1.42710940341149	2	7	5	4	1	1	1
2017-12-14 15:45:00	CRC_07	10000.0000001707	CRC_07_29_1.1	946500.701804786	7449872.31750949	-70.6460516651555	-22.999733836289	1	0	0	0	0	1.08684204104874	0.0832762811571158	-0.41195870276409	18.5442892561983	0.349734604984388	-0.989000007510185	-1.11008196840994	-818.489795918367	0.627280928495391	0.143160813096195	-0.190086513624546	-0.11636346578598	0.524116437856063	0.821179047425887	0.615226394240486	1.96783311629241	0.159705693325576	18.1092319488525	0.244453613922459	2.26535081863403	0.0975556319904686	348	1.42710940341149	2	7	6	4	1	1	1
2017-12-14 15:45:00	CRC_07	2727.83557604873	CRC_07_29_1.2	952861.788033766	7449682.4975914	-70.5841084576993	-22.9997268807907	0	0	0	0	0	1.82190111776193	0.599880526103739	-0.112675251919225	18.4941596638655	0.330114688712381	-0.898249998688698	-1.00739992094955	-325.612244897959	0.859798030712382	0.215137762784186	0.135792798010469	-0.11636346578598	0.524116437856063	1.04552544451131	0.862304449469383	2.44535303705552	0.415676706866823	17.9274673461914	0.166799254462484	2.21776652336121	0.00246377109965981	348	1.42710940341149	2	7	6	4	1	1	1
2017-12-14 16:33:00	CRC_07	6409.36612446113	CRC_07_29_2.1	957320.155407288	7450472.85026961	-70.5409699105632	-22.9913914321919	0	0	0	0	0	2.4746106631226	0.906083075817227	0.153079122556918	18.4363706896552	0.307497013549096	-0.900499999523163	-1.00994575753371	-259.30612244898	0.891078228845089	0.215137762784186	0.135792798010469	-0.11636346578598	0.524116437856063	1.30117858709224	1.14386137261445	2.86182207583387	0.638921847706776	17.8493366241455	0.133419866585011	2.17055249214172	-0.0918881587351091	348	1.42710940341149	2	7	6	4	1	1	1
2017-12-14 16:56:00	CRC_07	9751.77112708671	CRC_07_29_3.1	965164.605346187	7450200.47168033	-70.4645850745429	-22.9916740108658	0	0	0	0	0	4.53757975498835	1.51239377629343	0.993028629147102	18.102313559322	0.176752424929822	-1.19674998521805	-1.34514743394458	-117.387755102041	0.958028828357198	0.401662331868167	0.980292300137149	-0.145854219794273	0.349570034121029	1.75825583674063	1.64725148451134	3.77240370523017	1.12703237975773	17.740083694458	0.0867442974708919	2.08625721931458	-0.260342778299681	348	1.42710940341149	2	7	6	3	1	1	0
2017-12-14 17:31:00	CRC_07	6936.94344556896	CRC_07_29_4.1	973381.581249572	7449018.51950345	-70.3843048029627	-23.000003604544	0	0	0	0	0	5.69542869594362	1.73966386991218	1.46445335891937	17.831875	0.0709071219121129	-1.54899999499321	-1.7437121579746	-63.5510204081633	0.983426539244881	0.222408298769611	0.168710520592747	-0.145854219794273	0.349570034121029	2.01586165427811	1.9309589353093	4.27657751974778	1.39729101545358	17.6956348419189	0.0677546420477707	2.06113576889038	-0.310545170820516	348	1.42710940341149	2	7	2	3	1	0	0
2017-12-15 10:33:00	CRC_07	10000.0000004732	CRC_07_32_1.1	939257.516242136	7394442.13113546	-70.7005204190704	-23.5009582612084	0	0	0	0	0	1.77941046406825	0.576282109483516	-0.129975561335117	18.6437024793388	0.38864334179194	-0.983999997377396	-1.10442454441159	-997.591836734694	0.542788771273896	0.349187551344065	0.742710054299827	-0.169539429247379	0.209384804181226	0.761496321486869	0.549496380086718	1.73977650776087	0.0374576389673218	17.9216766357422	0.16432531892076	2.2317202091217	0.030348642308596	349	1.43646588410251	1	7	3	4	0	0	1
2017-12-15 10:33:00	CRC_07	9999.99999999167	CRC_07_32_1.2	929263.138641717	7394777.41666285	-70.7982354649342	-23.5006063256639	0	0	0	1	0	0.836856418599685	-0.178102766099481	-0.513741759552799	19.1113801652893	0.571684867039501	-0.775749996304512	-0.868793311186517	-2482.73469387755	-0.157833752122023	0.449703061479979	1.19779915426483	-0.169539429247379	0.209384804181226	0.294406684279663	0.0350793861967543	0.992582033927385	-0.363070419577188	18.209020614624	0.28708581407806	2.38116264343262	0.328992535071991	349	1.43646588410251	1	7	3	4	0	0	1
2017-12-15 10:33:00	CRC_07	9999.99999968675	CRC_07_32_1.3	919268.76104169	7395112.70219023	-70.8959602903428	-23.5001927342433	0	0	0	0	0	0.399386881126298	-0.917824704993815	-0.691859950270181	19.5151404958678	0.729710167291629	-0.632749989628792	-0.70699130518124	-3388.75510204082	-0.585252772159429	0.321588288297687	0.617752982873834	-0.169539429247379	0.209384804181226	0.0313347691010072	-0.25464800872519	0.783824997699391	-0.474973081275055	18.4638977050781	0.395975646919376	2.53540086746216	0.637220274063853	349	1.43646588410251	1	7	3	4	0	0	1
2017-12-15 10:33:00	CRC_07	4906.20032946591	CRC_07_32_1.4	911819.851308011	7395362.59385216	-70.9688017455599	-23.4998443740553	0	0	0	0	0	0.307136586970753	-1.18046272163795	-0.729420178081772	19.6852314049587	0.796281013765664	-0.58050000667572	-0.647871363496762	-3910.08163265306	-0.831190802722676	0.321588288297687	0.617752982873834	-0.169539429247379	0.209384804181226	-0.187608847575849	-0.49577585261341	0.696172723667719	-0.521958432979811	18.5725593566895	0.442398607331965	2.60323143005371	0.772772022495131	349	1.43646588410251	1	7	3	4	0	0	1
2017-12-15 14:03:00	CRC_07	9999.99999949046	CRC_07_31_1.1	918721.8485192	7413718.13660342	-70.9064728591791	-23.3327026589169	1	1	0	1	0	0.503485778139697	-0.686199813221061	-0.649475496946206	19.3116859504132	0.650081330087493	-1.06624999642372	-1.19748897950498	-3173.36734693878	-0.483642673331301	0.585863506462112	1.81427251518162	-0.11636346578598	0.524116437856063	-0.138974816086691	-0.442214030028372	0.784996049278944	-0.474345347757156	18.5698871612549	0.441256978974256	2.58812808990479	0.742589696326522	349	1.43646588410251	1	7	3	3	0	0	0
2017-12-15 14:03:00	CRC_07	9999.99999969181	CRC_07_31_1.2	928716.513689435	7413391.53573581	-70.8088701954077	-23.3330621047633	0	0	0	0	0	0.844918985747629	-0.168514531076128	-0.510459039843392	19.0478842975207	0.546833605513818	-0.74549999833107	-0.834565967653186	-2554.85714285714	-0.191857827283914	0.282799923866803	0.442136684114601	-0.11636346578598	0.524116437856063	0.24615590440462	-0.0180603522152865	0.913816470742437	-0.405292115812139	18.3398895263672	0.342996268401175	2.45795726776123	0.482457952431851	349	1.43646588410251	1	7	3	3	0	0	0
2017-12-15 14:03:00	CRC_07	9999.99999972221	CRC_07_31_1.3	938711.178859785	7413064.9348682	-70.7112773699418	-23.3333603959612	0	0	0	0	0	2.58125905754666	0.948277286697964	0.196501618137843	18.7984628099174	0.449214046377409	-0.773249998688698	-0.865964607617541	-1438.24489795918	0.334908796487377	0.441377596271865	1.16010518580934	-0.11636346578598	0.524116437856063	0.721268133104631	0.505192113648775	1.55571434350897	-0.0612075196774989	18.0709037780762	0.228078865993923	2.31429290771484	0.19536089105535	349	1.43646588410251	1	7	3	3	0	0	0
2017-12-15 14:03:00	CRC_07	5663.32036250131	CRC_07_31_1.4	946538.660983833	7412809.15216719	-70.6348530678036	-23.3335513124589	0	0	0	0	0	4.12713218548081	1.41758277969313	0.825912585165463	18.72434375	0.420205038283249	-0.732749998569489	-0.820139565963088	-360.102040816327	0.843527321311251	0.174750440356078	-0.0470628646524507	-0.11636346578598	0.524116437856063	0.960010043459701	0.768124292094689	2.12420714253171	0.243528830848369	17.8925037384033	0.151861931532469	2.27541875839233	0.117675276958714	349	1.43646588410251	1	7	3	3	0	0	0
2017-12-16 11:00:00	CRC_07	10000.0000000479	CRC_07_33_1.1	961349.518268547	7375377.26726464	-70.4789030400058	-23.6665148227105	0	0	0	0	0	4.26375075181325	1.45014923107747	0.881537605353336	18.3755378151261	0.283688004752003	-1.27275002002716	-1.43114014383634	-115.265306122449	0.959030102781883	0.322546024913978	0.622089184263272	-0.18144479393959	0.138920732913495	2.33025878124332	2.27721201407186	6.59247300681655	2.63870962293964	17.7035465240479	0.071134709448045	2.17698693275452	-0.0790296530421174	350	1.44582236479353	2	7	4	3	1	0	0
2017-12-16 11:00:00	CRC_07	10000.0000003771	CRC_07_33_1.2	951353.754112336	7375668.29808373	-70.5767176887246	-23.6667201818572	1	0	0	1	0	3.12287155538797	1.13875294885698	0.417022202822632	18.3530330578512	0.274880004668458	-1.25525000691414	-1.4113391851327	-471.714285714286	0.790873765266999	0.289810731058908	0.473878471334991	-0.222715392708778	-0.105346829493611	1.38894100576198	1.24051622425821	2.56553085277341	0.480097134071874	17.6298580169678	0.039653146299381	2.10576105117798	-0.221366564493033	350	1.44582236479353	2	7	4	3	1	0	0
2017-12-16 11:00:00	CRC_07	10000.0000001089	CRC_07_33_1.3	941357.989956095	7375959.32890281	-70.6745434861115	-23.6668635167606	0	0	0	0	0	2.02951583142082	0.707797257917201	-0.0281437497332502	18.5617520661157	0.356569267955089	-1.19374999403954	-1.34175299640597	-1316.77551020408	0.392212502023194	0.35539325012414	0.770806672111939	-0.222715392708778	-0.105346829493611	0.961098998055151	0.769323583846961	1.93346049001906	0.141280501825285	17.7896614074707	0.107925129663339	2.15898489952087	-0.115004691238885	350	1.44582236479353	2	7	4	3	1	0	0
2017-12-16 11:00:00	CRC_07	4927.0829776282	CRC_07_33_1.4	933897.609906971	7376176.54096209	-70.7475632435601	-23.6669300653645	0	0	0	0	0	1.1243492991974	0.11720446760474	-0.396687410964451	18.8527685950413	0.47046845734774	-1.09250003099442	-1.22719043442085	-2116.77551020408	0.0148090650265456	0.396717094525584	0.957902485786047	-0.222715392708778	-0.105346829493611	0.358638008399384	0.105818880364939	1.05684339219044	-0.328623594867038	18.0075187683105	0.200999213186622	2.24558448791504	0.0580548437519264	350	1.44582236479353	2	7	4	3	1	0	0
2017-12-16 14:38:00	CRC_07	10000.0000002904	CRC_07_34_1.1	925478.472743091	7357815.93376113	-70.8246233880159	-23.8345738583086	0	0	0	0	0	0.626036077737808	-0.468347277373686	-0.599578450943051	18.658	0.39423916145087	-1.27149999141693	-1.42972575833104	-2433.69387755102	-0.134698536328581	0.308237221651272	0.557305347524085	-0.283089518547058	-0.462682099414307	-0.014281188471855	-0.304885954290302	0.657403253539206	-0.542740520033674	18.170877456665	0.270790108227074	2.31677579879761	0.20032266956013	350	1.44582236479353	1	7	4	3	0	0	0
2017-12-16 14:38:00	CRC_07	9999.99999943047	CRC_07_34_1.2	935475.0859582	7357555.69497709	-70.7266560483584	-23.8342302649743	0	0	0	0	0	1.01526047537724	0.015145205558363	-0.441103541144752	18.4146280991736	0.298987313291543	-1.30474999547005	-1.46734755626339	-1967.87755102041	0.0850523169736753	0.262937594881562	0.35220897635209	-0.283089518547058	-0.462682099414307	0.378245794291656	0.12741340413954	1.12818076655767	-0.290383724180659	17.9547805786133	0.178468146741024	2.19009947776794	-0.0528257069882436	350	1.44582236479353	1	7	4	3	0	0	0
2017-12-16 14:38:00	CRC_07	10000.000000266	CRC_07_34_1.3	945471.699173297	7357295.45619306	-70.6286997954642	-23.8338241978384	0	0	0	0	0	2.16877237334847	0.77416128090119	0.028555337103673	18.1726611570248	0.20428534336456	-1.41775000095367	-1.59520508572015	-1124.89795918367	0.482731561070197	0.253595302810475	0.309911272400807	-0.283089518547058	-0.462682099414307	0.893795698107033	0.695200849193298	1.70625455985492	0.019488447299568	17.6733093261719	0.0582166263969498	2.10332202911377	-0.226240675699465	350	1.44582236479353	1	7	4	3	0	0	0
2017-12-16 14:38:00	CRC_07	5445.79637585523	CRC_07_34_1.4	953191.981781976	7357094.47642968	-70.553056976931	-23.8334678524254	0	0	0	0	0	2.8150323761834	1.034973762834	0.291683743947247	17.9896355140187	0.132652050048108	-1.48700001835823	-1.67356026899903	-345.040816326531	0.850632518671035	0.227182635652088	0.190326574392188	-0.283089518547058	-0.462682099414307	1.4288409094762	1.28445894293613	2.92860348469495	0.674719526858183	17.5044803619385	-0.0139113065663224	2.09045910835266	-0.251945775767715	350	1.44582236479353	1	7	4	3	0	0	0
2017-12-17 09:52:00	CRC_07	10000.0000003303	CRC_07_35_1.1	949139.615592723	7338688.49709482	-70.5870908008603	-24.0003649350971	0	0	0	2	0	2.57684221996201	0.94656470354903	0.194703277792103	17.9485950413223	0.116589469033659	-1.63174995779991	-1.83734229331682	-450.285714285714	0.800982785900838	0.438980834882734	1.14925372634865	-0.283089518547058	-0.462682099414307	1.00013600983095	0.81231597898598	2.23138243856956	0.300979353770115	17.5582523345947	0.00906141767362213	2.09132671356201	-0.250211964362027	351	1.45517884548455	1	7	4	3	0	0	0
2017-12-17 09:52:00	CRC_07	10000.0000000192	CRC_07_35_1.2	939144.001993783	7338984.65378337	-70.6851695771609	-24.0004919904656	0	0	0	1	0	1.09826214114825	0.093729058807638	-0.407308944567704	18.1424628099174	0.192466195946271	-1.50025001168251	-1.68855240465877	-1702.30612244898	0.210336779362385	0.198982201965902	0.0626476722255901	-0.283089518547058	-0.462682099414307	0.421851907593178	0.175437860117447	1.28273703509247	-0.207534982199836	17.8026962280273	0.113493929232559	2.15640425682068	-0.120161815354066	351	1.45517884548455	1	7	4	3	0	0	0
2017-12-17 09:52:00	CRC_07	9999.99999976315	CRC_07_35_1.3	929148.388395126	7339280.81047191	-70.7832591214283	-24.0005560212552	0	0	0	0	0	0.675001855525706	-0.393039839186414	-0.579641758214634	18.3762644628099	0.283972402969741	-1.3400000333786	-1.50723235751588	-2391.5306122449	-0.114807834776667	0.26354755070947	0.354970582479998	-0.283089518547058	-0.462682099414307	-0.072733241181848	-0.369260598569626	0.705745358211576	-0.516827093197096	18.0426788330078	0.216020467394905	2.27639102935791	0.119618251103377	351	1.45517884548455	1	7	4	3	0	0	0
2017-12-17 09:52:00	CRC_07	5456.06454204518	CRC_07_35_1.4	921423.745949251	7339509.68131654	-70.8590702014563	-24.0005623228971	0	0	0	0	0	0.591953424943818	-0.524327321274488	-0.613455395348314	18.686347107438	0.405333763433563	-1.09500002861023	-1.23001913798982	-2351.12244897959	-0.095745110152855	0.345459412272078	0.72583071445943	-0.283089518547058	-0.462682099414307	-0.235561239826648	-0.548586969595108	0.493307534466831	-0.630702813756647	18.2168674468994	0.290438176007804	2.40388774871826	0.374406101421169	351	1.45517884548455	1	7	4	3	0	0	0
2017-12-17 13:20:00	CRC_07	9999.9999996576	CRC_07_36_1.1	923971.659128807	7320928.05629082	-70.8286629702331	-24.1672710260776	0	0	0	0	0	0.450162899990876	-0.798145761744231	-0.67118620767264	18.9527933884298	0.509616552915295	-0.791999995708466	-0.887179901245262	-2394.83673469388	-0.116367512245888	0.46695397717284	1.27590355512417	-0.283089518547058	-0.462682099414307	-0.260247019578653	-0.575774009512722	0.481251200198218	-0.637165522364484	18.1237087249756	0.250638452776815	2.40845060348511	0.3835244533536	351	1.45517884548455	1	7	4	3	0	0	0
2017-12-17 13:20:00	CRC_07	10000.0000007797	CRC_07_36_1.2	933966.929433587	7320620.53143206	-70.7304410067569	-24.1673209692138	0	0	0	0	0	0.744256341622935	-0.295369758298993	-0.551444403413785	18.4767024793388	0.323282227429135	-0.906000003218651	-1.0161689155017	-1966.48979591837	0.0857069964051997	0.43500380764639	1.13124753264703	-0.283089518547058	-0.462682099414307	0.0896824346377712	-0.1903883285375	0.808222872484478	-0.461894781364527	17.8899612426758	0.150775714115776	2.25970506668091	0.0862732318567261	351	1.45517884548455	1	7	4	3	0	0	0
2017-12-17 13:20:00	CRC_07	9999.99999958447	CRC_07_36_1.3	943962.19973833	7320313.00657331	-70.6322295268872	-24.1673073703851	2	0	0	1	0	1.79588558959464	0.585498264952585	-0.123267621011888	18.0614132231405	0.160744691093678	-1.29024997353554	-1.45094103509836	-1133.32653061224	0.478755346287554	0.326901693412896	0.641809695597674	-0.283089518547058	-0.462682099414307	0.587748406197754	0.358143643571125	1.34365022701472	-0.174882917235816	17.6195335388184	0.0352422724234317	2.14996480941772	-0.13303032655393	351	1.45517884548455	1	7	4	3	0	0	0
2017-12-17 13:20:00	CRC_07	5721.46678063159	CRC_07_36_1.4	951819.215240953	7320071.26948076	-70.5550356804813	-24.1672520836523	0	0	0	0	0	2.85629753470421	1.0495262178691	0.308485086088332	17.8318796296296	0.0709089338746864	-1.4672500193119	-1.65121349057164	-211.673469387755	0.913549137568308	0.274251272161279	0.403432227406171	-0.283089518547058	-0.462682099414307	1.1762742123847	1.00630119606046	2.70953590414676	0.557289974312318	17.4466571807861	-0.0386148078453905	2.10715198516846	-0.218586939392509	351	1.45517884548455	1	7	4	3	0	0	0
2017-12-18 06:42:00	CRC_07	10000.0000008272	CRC_07_37_1.1	923651.199041556	7302466.97777117	-70.8263766398552	-24.3336538412013	0	0	0	0	0	0.405225103721023	-0.903312554624839	-0.689482884997057	19.6627355371901	0.787476492891926	0.342500008642673	0.396487007479272	-2235.79591836735	-0.0413393238654069	0.278562244033541	0.422950372483178	-0.283089518547058	-0.462682099414307	-0.24734559056945	-0.561565357041901	0.455288236094012	-0.651082776802096	18.0887794494629	0.23571579744883	2.48627781867981	0.53905338739333	352	1.46453532617557	2	7	5	4	1	1	1
2017-12-18 06:42:00	CRC_07	10000.0000000712	CRC_07_37_1.2	933646.446775567	7302158.72017641	-70.7280264777046	-24.3336912691991	0	0	0	0	0	0.627859554356999	-0.465438777083912	-0.598836012148109	19.0439173553719	0.545281008151792	-0.26350000500679	-0.289191406998427	-1670.10204081633	0.225529193229238	0.667342016344555	2.18317062532156	-0.283089518547058	-0.462682099414307	0.0916030557011058	-0.188273102604187	0.716458795552949	-0.51108423453185	17.8443298339844	0.131280841289554	2.31603050231934	0.198833278393827	352	1.46453532617557	2	7	5	4	1	1	1
2017-12-18 06:42:00	CRC_07	9999.99999948556	CRC_07_37_1.3	943641.694508908	7301850.46258167	-70.6296868242963	-24.3336646652576	0	0	0	1	0	1.86592857912183	0.623758826838326	-0.0947492225901952	18.714520661157	0.416360439281672	-0.413750007748604	-0.459196656725814	-671.612244897959	0.696571044211332	0.215374430357777	0.13686432252356	-0.283089518547058	-0.462682099414307	0.589992560551407	0.360615184458509	1.29525425590366	-0.200825218777527	17.5821628570557	0.0192765876180368	2.20403552055359	-0.0249760932796979	352	1.46453532617557	2	7	5	4	1	1	1
2017-12-18 06:42:00	CRC_07	1691.49936013317	CRC_07_37_1.4	949484.666132717	7301670.26290809	-70.5722049271775	-24.3336194622978	0	0	0	0	0	3.01820856829484	1.10466346607405	0.374408077039671	18.6052555555556	0.373595834113547	-0.495499990880489	-0.55169533255897	-27.4897959183673	1.00043857682583	0.249695348243523	0.292254029141744	-0.283089518547058	-0.462682099414307	0.911064306362633	0.714219180665225	1.83674528361362	0.0894370324075295	17.4540557861328	-0.0354539396087616	2.17211151123047	-0.088772634475192	352	1.46453532617557	2	7	5	4	1	1	1
2017-12-18 15:08:00	CRC_07	9999.999999837	CRC_07_38_1.1	941272.848736768	7283475.86113325	-70.6472869379202	-24.4998100482241	0	0	0	0	0	2.20350596060356	0.790049710357993	0.0426973131478388	19.0055123966942	0.530249924940823	-0.134999999776483	-0.143795898975123	-751.755102040816	0.658763307040775	0.504826624451328	1.44737389776038	-0.279349237680435	-0.440544565255485	0.614993926807223	0.388149787344065	1.20454987653608	-0.249446628921518	17.5734767913818	0.015565684305407	2.2674605846405	0.101771762006667	352	1.46453532617557	2	7	6	4	1	1	1
2017-12-18 15:08:00	CRC_07	9999.99999913574	CRC_07_38_1.2	931277.283902088	7283773.65909401	-70.7457578827446	-24.4999373313962	0	0	0	0	0	0.587332881366213	-0.532163530678459	-0.615336675738549	19.6136033057851	0.768246927647844	0.355500005185604	0.411196276154188	-1548.77551020408	0.282765505294166	0.418783161580169	1.05780773008178	-0.279349237680435	-0.440544565255485	0.083357969432687	-0.197353613398482	0.838544768646985	-0.445640953711	17.7964324951172	0.110817906729602	2.35943460464478	0.285571493949133	352	1.46453532617557	2	7	6	4	1	1	1
2017-12-18 15:08:00	CRC_07	10000.0000006052	CRC_07_38_1.3	921281.719067024	7284071.45705478	-70.8442394497748	-24.5000001105063	0	0	0	0	0	0.39127871973647	-0.938335134744555	-0.695161233932449	19.9543884297521	0.901624744778082	0.501000002026558	0.575826977298239	-1827.69387755102	0.15118456719638	0.308127035280263	0.556806473108156	-0.279349237680435	-0.440544565255485	-0.132024069049304	-0.434559005999919	0.822005463439162	-0.454506725657329	18.027587890625	0.209573241437667	2.50342106819153	0.573312242934604	352	1.46453532617557	2	7	6	4	1	1	1
2017-12-18 15:08:00	CRC_07	4497.08737492069	CRC_07_38_1.4	914036.390227847	7284287.31720766	-70.9156306901902	-24.500005284562	0	0	0	0	0	0.336724353333314	-1.08849062595849	-0.717373352050626	20.1425867768595	0.975282551294115	0.523000001907349	0.600719592309789	-2190.24489795918	-0.0198504342894721	0.112980704638846	-0.326728494311203	-0.279349237680435	-0.440544565255485	-0.22644071542547	-0.538542317837885	0.825428747613091	-0.452671699553622	18.1494522094727	0.261636709696053	2.57904624938965	0.724440659760008	352	1.46453532617557	2	7	6	4	1	1	1
2017-12-19 12:17:00	CRC_07	10000.0000005462	CRC_07_40_1.1	943038.639790562	7246430.04950552	-70.6182500929156	-24.8329063792139	0	0	0	0	0	3.6839506191512	1.30398571416403	0.645468709667669	19.0515702479339	0.548276227229344	-0.414000004529953	-0.459479523710631	-466.367346938775	0.79339620660611	0.379859682177479	0.881579691394767	-0.275608956813812	-0.418407031096663	0.770339317416985	0.559235383098111	1.87973956105321	0.11248379610086	17.4090995788574	-0.0546603495951435	2.2321891784668	0.0312858247859367	353	1.47389180686659	1	7	2	3	0	0	0
2017-12-19 12:17:00	CRC_07	10000.0000002046	CRC_07_40_1.2	933042.98990476	7246724.97893432	-70.7169808338041	-24.8331144820984	0	0	0	0	0	0.808318065272437	-0.212799652779808	-0.525361311145033	19.5464710743802	0.741972451873676	-0.151750000193715	-0.162748231433702	-1379.02040816327	0.362848203991564	0.453612613795932	1.21549985182212	-0.275608956813812	-0.418407031096663	0.344488622194636	0.0902358227737778	1.46725433933114	-0.108625849139182	17.6311016082764	0.04018443943944	2.32237339019775	0.211508826246782	353	1.47389180686659	1	7	2	3	0	0	0
2017-12-19 12:17:00	CRC_07	9999.99999982658	CRC_07_40_1.3	923047.340019318	7247019.90836311	-70.815722397245	-24.8332571052211	0	0	0	0	0	0.565510700146357	-0.570026062037586	-0.624221699959519	20.1313553719008	0.970886760012914	0.307250000536442	0.356602239947588	-1757.12244897959	0.184476941817156	0.392814209173699	0.940231973248686	-0.275608956813812	-0.418407031096663	-0.00743834582200927	-0.297349767945765	1.04236843377116	-0.336382789020926	17.7963562011719	0.110785312058438	2.41494655609131	0.396505883845329	353	1.47389180686659	1	7	2	3	0	0	0
2017-12-19 12:17:00	CRC_07	4800.07124907503	CRC_07_40_1.4	915650.523495148	7247238.15719108	-70.888798270335	-24.8333204818571	0	0	0	0	0	0.461908056504197	-0.772389419601571	-0.666404100923155	20.3969256198347	1.07482668424385	0.506000012159348	0.581484401296594	-1780.87755102041	0.173270370371642	0.132677167957635	-0.237551751815234	-0.275608956813812	-0.418407031096663	-0.314040630881891	-0.63501820080447	0.507160320709266	-0.623277130385826	17.9427032470703	0.173308410294945	2.50768065452576	0.581824547022007	353	1.47389180686659	1	7	2	3	0	0	0
2017-12-19 15:39:00	CRC_07	9999.99999951523	CRC_07_39_1.1	915652.982612956	7265865.39422176	-70.8942996216044	-24.6655241686918	0	0	0	0	0	0.364087988105085	-1.01035971499289	-0.706232093746908	20.237	1.01223436850997	0.436750002205372	0.503129226447912	-2384.0612244898	-0.111284119012873	0.233740941068579	0.220019636738992	-0.275608956813812	-0.418407031096663	-0.320041445907749	-0.641627041978829	0.420238668038736	-0.669870837926236	18.0212287902832	0.206856475595723	2.5414457321167	0.649300256031383	353	1.47389180686659	1	7	4	3	0	0	0
2017-12-19 15:39:00	CRC_07	9999.99999956998	CRC_07_39_1.2	925646.775838326	7265513.12023834	-70.7956837034528	-24.6659681169349	0	0	0	0	0	0.537774101520578	-0.620316692646499	-0.635514812600941	19.811173553719	0.845572745431649	-0.033499999466585	-0.0289504241988888	-2233.51020408163	-0.040261028331128	0.409883135994306	1.01751241020468	-0.275608956813812	-0.418407031096663	-0.0263381514758614	-0.318164576143375	0.747481903685785	-0.494454527399901	17.837818145752	0.128498886105282	2.4255039691925	0.417603686223809	353	1.47389180686659	1	7	4	3	0	0	0
2017-12-19 15:39:00	CRC_07	9999.99999986279	CRC_07_39_1.3	935640.56906387	7265160.84625491	-70.6970774863901	-24.6663469616564	0	0	0	0	0	1.34261168208387	0.294616733574985	-0.307820650170238	19.3831652892562	0.67805719380423	-0.242499999701977	-0.265430268356347	-1230.4693877551	0.432927786080817	0.357192507370092	0.778952901082559	-0.275608956813812	-0.418407031096663	0.296134922750058	0.0369827365771678	1.25141941594079	-0.224322559780146	17.6403999328613	0.0441569149881455	2.31166529655457	0.190109905756629	353	1.47389180686659	1	7	4	3	0	0	0
2017-12-19 15:39:00	CRC_07	5212.23305560781	CRC_07_39_1.4	943241.964646843	7264892.90255813	-70.6220831560557	-24.6665915302537	0	0	0	0	0	2.62557328997387	0.965299268379135	0.214544407925107	19.088052173913	0.562554666367639	-0.363250002264977	-0.402056783935055	-242.836734693878	0.898847733275096	0.357192507370092	0.778952901082559	-0.275608956813812	-0.418407031096663	0.790147886015941	0.581051033671874	1.94078367403913	0.145206040330508	17.4574432373047	-0.0340067362088424	2.24658036231995	0.0600449867147139	353	1.47389180686659	1	7	4	3	0	0	0
2017-12-20 07:04:00	CRC_07	9999.99999972984	CRC_07_41_1.1	925358.39883483	7228456.43028278	-70.7872268670948	-24.9998117241725	0	0	1	0	0	0.756281162922581	-0.279342063315723	-0.546548429568467	20.2499338842975	1.01729648282568	0.584250018000603	0.670022914051708	-1438.08163265306	0.334985817596967	0.496203154407876	1.40833069721011	-0.275608956813812	-0.418407031096663	-0.262717739014056	-0.578495071945845	0.480017586148445	-0.637826792030751	17.7336959838867	0.0840153086272564	2.39746189117432	0.361564748025703	354	1.48324828755761	1	7	4	4	0	0	1
2017-12-20 07:04:00	CRC_07	10000.0000001079	CRC_07_41_1.2	935352.979496198	7228127.2534279	-70.6883548938537	-24.9999411920648	0	0	0	0	0	1.1202095101277	0.113515730426992	-0.398372949444011	19.725694214876	0.812117506858149	0.230749998241663	0.270043825591897	-1033.91836734694	0.525651574389865	0.170826843169148	-0.0648271510795978	-0.275608956813812	-0.418407031096663	0.191355347978944	-0.0784135162643704	0.713606669345364	-0.512613095641846	17.5296802520752	-0.00314528667918522	2.28525471687317	0.137331333441745	354	1.48324828755761	1	7	4	4	0	0	1
2017-12-20 07:04:00	CRC_07	10000.0000003394	CRC_07_41_1.3	945347.56015787	7227798.07657302	-70.5894933782886	-25.0000046226243	0	0	0	0	0	4.72026986877124	1.55186597355013	1.06741193985006	19.6306033057851	0.774900454259626	0.430750004947186	0.49634033451029	-566.326530612245	0.746240032258926	0.203139590864828	0.0814704625557435	-0.275608956813812	-0.418407031096663	0.753703945445307	0.540914449897626	1.57340891929118	-0.0517224735041024	17.3061065673828	-0.0986615259398365	2.19349789619446	-0.0460343500833957	354	1.48324828755761	1	7	4	4	0	0	1
2017-12-20 07:04:00	CRC_07	5542.75848759453	CRC_07_41_1.4	953114.727828324	7227542.26075525	-70.5126717889523	-25.0000083241235	1	0	0	0	0	5.81845478767698	1.76103472609273	1.51454412637517	19.5595104166667	0.747075840750345	0.447000004351139	0.514726924569034	-162.632653061224	0.93668435336175	0.197780309269709	0.0572060417287106	-0.275608956813812	-0.418407031096663	1.33055762709914	1.17621721235023	3.18463943245153	0.81196569858964	17.1662940979004	-0.158392890590719	2.15505647659302	-0.122855202514373	354	1.48324828755761	1	7	4	4	0	0	1
2017-12-21 09:34:00	CRC_07	9999.99999997246	CRC_07_C_1.1	853025.13627526	6872268.63080785	-71.4032243940231	-28.2282383894319	0	0	0	0	0	1.20937705481494	0.190105396306351	-0.362067880473652	17.5097520661157	-0.0551666141387504	0.90625	1.03436026082759	-1486.5306122449	0.312129803325791	0.50435276511348	1.44522847543422	-0.371466606855392	-0.98575800762796	-0.17690433172918	-0.483986713175816	0.315497397940608	-0.726016619287085	16.2835597991943	-0.535518940084419	2.07030057907104	-0.29223032871151	355	1.49260476824863	1	7	3	5	0	0	1
2017-12-21 09:34:00	CRC_07	10000.0000001027	CRC_07_C_1.2	850139.446766376	6862694.03963856	-71.4296997640405	-28.3152691540957	0	0	0	0	0	1.14125792406223	0.132131096221429	-0.389802968939444	17.9370330578512	0.112064294638955	1.47524997591972	1.67817377986847	-1498.34693877551	0.306555400519132	0.254844278320172	0.315566072737767	-0.371466606855392	-0.98575800762796	0.00925821624562154	-0.278961444628462	0.693918454255436	-0.523166817386759	16.212760925293	-0.565765980062515	2.08169746398926	-0.2694549363469	355	1.49260476824863	1	7	3	5	0	0	1
2017-12-21 09:34:00	CRC_07	10000.0000003634	CRC_07_C_1.3	847253.757257436	6853119.44846908	-71.4562108015224	-28.4022977764583	0	0	0	0	0	1.28735014133983	0.252585951705461	-0.330320698311721	18.029694214876	0.148330381353253	1.67900002002716	1.90871339050644	-1438.32653061224	0.334870285932582	0.118184104937532	-0.303169834006095	-0.371466606855392	-0.98575800762796	0.110409395695269	-0.167561230374021	1.20109088159099	-0.251300797519373	16.1203136444092	-0.605261757984869	2.09729719161987	-0.238280635639503	355	1.49260476824863	1	7	3	5	0	0	1
2017-12-21 09:34:00	CRC_07	9999.99999971367	CRC_07_C_1.4	844368.067748552	6843544.85729979	-71.4827577772835	-28.4893241972526	0	0	0	0	0	1.94582898086972	0.665688097512269	-0.0622173231598449	18.0541570247934	0.157904731752337	1.9352500140667	2.1986557760929	-1505.44897959184	0.303204982251916	0.577327843369502	1.77562686508078	-0.371466606855392	-0.98575800762796	0.282499586903175	0.0219658149452242	1.98922719379011	0.171173829968158	16.0122470855713	-0.651430479962314	2.12259578704834	-0.187724238756369	355	1.49260476824863	1	7	3	5	0	0	1
2017-12-21 09:34:00	CRC_07	1174.27247635352	CRC_07_C_1.5	842755.793705878	6838195.40277118	-71.4976056841406	-28.5379460634853	0	0	0	0	0	2.10691075151165	0.745222775838378	0.00336802870259926	18.1314628099174	0.18816097284453	2.04224991798401	2.31972429558921	-1475.77551020408	0.31720356892011	0.972178474445998	3.56333324068631	-0.379207566380501	-1.03157428774702	0.452271993218547	0.208940228302798	2.49870983911521	0.444278225062572	15.9578561782837	-0.674667628472139	2.13590836524963	-0.161120548880181	355	1.49260476824863	1	7	3	5	0	0	1
2017-12-21 14:38:00	CRC_07	10000.0000002551	CRC_07_C_2.1	829904.201956226	6793553.83970807	-71.6157834198067	-28.9435146033138	0	0	0	0	0	2.49004750119315	0.912301787079054	0.159364318283697	16.9094545454545	-0.290113409945007	0.709999993443489	0.812306811477762	-1145.77551020408	0.472882486681227	0.308701430334525	0.559407076019239	-0.377106815576553	-1.01914061114894	0.61410395100214	0.387169635694752	3.04385510189978	0.736499301869545	15.5673122406006	-0.841517713019696	2.04906535148621	-0.334666542086193	355	1.49260476824863	1	7	3	5	0	0	1
2017-12-21 14:38:00	CRC_07	9999.99999989993	CRC_07_C_2.2	828221.318636961	6783696.4615711	-71.6301405457354	-29.0327656717965	1	0	0	0	0	2.80511172251268	1.03144336795427	0.287644493825358	16.8255537190083	-0.322950844151498	0.776500001549721	0.88755040734245	-950.285714285714	0.565105637777933	0.178463962272693	-0.0302497047286988	-0.377106815576553	-1.01914061114894	0.678207943641087	0.457768896656397	2.72023408163163	0.56302465304461	15.4903945922852	-0.874378845625568	2.00229620933533	-0.428129411167167	355	1.49260476824863	1	7	3	5	0	0	1
2017-12-21 14:38:00	CRC_07	9999.99999990085	CRC_07_C_2.3	826538.435317726	6773839.0834343	-71.6445144774483	-29.1220162431208	1	0	0	0	0	5.8066973288854	1.75901196326218	1.50975701068367	16.7855702479339	-0.338599731729437	0.84850001335144	0.969017161175124	-1069.44897959184	0.508889855415089	0.107748508325754	-0.35041753004057	-0.377106815576553	-1.01914061114894	0.893023349574995	0.694350243274353	2.81063333963567	0.611482505143623	15.4520425796509	-0.890763779388884	1.95655417442322	-0.519539721980562	355	1.49260476824863	1	7	3	5	0	0	1
2017-12-21 14:38:00	CRC_07	9999.99999990087	CRC_07_C_2.4	824855.55199849	6763981.7052975	-71.658905368813	-29.2112662972666	1	0	0	0	0	6.90596357857188	1.93238532507203	1.95732946713785	16.7606446280992	-0.348355218487399	0.903000012040138	1.03068295630416	-1181.61224489796	0.455976353125968	0.0676958464883068	-0.531757999806477	-0.377106815576553	-1.01914061114894	0.636991372861111	0.412376101033996	2.26429794383431	0.318623466355776	15.4437055587769	-0.894325562080875	1.91656088829041	-0.599461805090192	355	1.49260476824863	1	7	3	5	0	0	1
2017-12-21 14:38:00	CRC_07	9999.99999990085	CRC_07_C_2.5	823172.668679255	6754124.3271607	-71.6733133743733	-29.300515814191	0	0	0	0	0	6.49155925379859	1.87050275668202	1.78860240792275	16.7102809917355	-0.368066735829282	0.796250000596046	0.90989718576984	-962.632653061224	0.559280916365102	0.0459616336336576	-0.630160757282371	-0.377106815576553	-1.01914061114894	0.476621987508996	0.235757459656988	1.69190400453938	0.0117959385072055	15.4388103485107	-0.896416917669798	1.87281131744385	-0.686890400619902	355	1.49260476824863	1	7	3	5	0	0	1
2017-12-21 14:38:00	CRC_07	2909.92412110029	CRC_07_C_2.6	822086.373881452	6747761.42697173	-71.6826228489867	-29.3581257440543	0	0	0	0	0	5.23014324241214	1.6544386663083	1.27500976102043	16.6662727272727	-0.385290862814083	0.766500011086464	0.876235593066547	-1103.10204081633	0.493013879200613	0.0594445811309797	-0.569116024652204	-0.377106815576553	-1.01914061114894	0.456137838799817	0.213197776542682	1.82802933599066	0.0847649132979097	15.4472846984863	-0.892796464569686	1.84889626502991	-0.734681942436468	355	1.49260476824863	1	7	3	5	0	0	1
2018-02-03 08:43:00	CRC_08	10000.0000002676	CRC_08_40_1.1	793274.502056381	6510783.15526546	-71.9124032522404	-31.5006208707962	0	0	0	0	0	0.446049973368645	-0.807324285327211	-0.672860808955134	17.9637685950413	0.122528153943346	-0.180250003933907	-0.194995487105362	-2518.9387755102	-0.17491318317386	0.354183982879884	0.76533165297249	-0.410299569368362	-1.21559797547382	-0.256107196801571	-0.571214723631415	0.597819385305883	-0.57468001088888	15.6089925765991	-0.823710836726655	1.87163281440735	-0.689245506357283	34	-1.5108255335689	3	7	6	5	1	1	1
2018-02-03 08:43:00	CRC_08	9999.999999731	CRC_08_40_1.2	803270.184570468	6510489.33375918	-71.8072153331238	-31.5006865063784	0	0	0	0	0	0.658757203155094	-0.417400244605559	-0.586255860091984	17.582867768595	-0.0265503040102082	-0.373250000178814	-0.413371606641159	-1300.40816326531	0.399933868259704	0.341921534188946	0.709812790952288	-0.410299569368362	-1.21559797547382	0.0904462122188889	-0.189547162011887	0.986651473905731	-0.366249452311956	15.4496612548828	-0.891781140562763	1.84514784812927	-0.742172731917173	34	-1.5108255335689	3	7	6	5	1	1	1
2018-02-03 08:43:00	CRC_08	9999.99999932232	CRC_08_40_1.3	813265.867084083	6510195.51225292	-71.7020352262574	-31.5006654921907	0	0	0	0	0	1.04893895043504	0.047779129851237	-0.427391159985457	17.3578842975207	-0.114605216481035	-0.323749996721745	-0.357363218650071	-512.632653061224	0.771570349675717	0.268795708639361	0.378731885243708	-0.410299569368362	-1.21559797547382	0.657539864989444	0.435006647095414	2.46239260424379	0.424810640539194	15.1969347000122	-0.999752211110498	1.85118138790131	-0.730115381453275	34	-1.5108255335689	3	7	6	5	1	1	1
2018-02-03 08:43:00	CRC_08	5150.76960797713	CRC_08_40_1.4	820837.981226016	6509972.93115555	-71.6223627253375	-31.5005918983111	0	0	0	0	0	1.15828492859053	0.146940401208323	-0.382870327966466	17.3250188679245	-0.12746821709433	-0.257749997079372	-0.28268537361542	-116.469387755102	0.958462072098649	0.187437756093059	0.0103796045934123	-0.410299569368362	-1.21559797547382	1.25522215936147	1.09324845911772	6.01930023389398	2.33146460709868	15.0020875930786	-1.08299574180921	1.88140308856964	-0.669720712595417	34	-1.5108255335689	3	7	6	5	1	1	1
2018-02-12 11:43:00	CRC_08	9999.99999977754	CRC_08_1_1.1	924374.475785523	7228448.22239869	-70.7969484690679	-25.0001612046747	0	0	0	0	2	0.850457537919283	-0.161980794413397	-0.508203987073989	20.8945041322314	1.26957091210753	-0.058249999769032	-0.0569546165808397	-1464.79591836735	0.322383238540113	0.505111897916002	1.44866548792499	-0.170793145895004	0.201964453650882	-0.262717739014056	-0.578495071945845	0.480017586148445	-0.637826792030751	17.7524814605713	0.0920409315358746	2.40814900398254	0.382921740677523	43	-1.42661720734972	1	7	4	3	0	0	0
2018-02-12 11:43:00	CRC_08	984.397793882338	CRC_08_1_1.2	929864.478863547	7228292.93258695	-70.7426442438459	-25.0000141501156	0	0	0	0	0	0.94026672343413	-0.0615916956328517	-0.471637670420045	20.7066611570248	1.1960521924385	-0.106000002473593	-0.11098290933383	-1329.08163265306	0.38640703588776	0.505111897916002	1.44866548792499	-0.170793145895004	0.201964453650882	-0.179419526766218	-0.486756757653224	0.449325102211574	-0.654279270513459	17.6346874237061	0.0417163889843927	2.34066081047058	0.248054178335437	43	-1.42661720734972	1	7	4	3	0	0	0
2018-02-12 12:44:00	CRC_08	6181.05030876595	CRC_08_1_2.1	933218.341183825	7228111.11164172	-70.7094439746082	-25.0006976018036	0	0	0	0	0	1.14094266171257	0.131854816955154	-0.389931329784057	20.6184876033058	1.16154248148999	-0.125	-0.132481074161468	-1180.4693877551	0.456515500893108	0.505111897916002	1.44866548792499	-0.170793145895004	0.201964453650882	-0.0335457449369425	-0.326102471284015	0.502023271110893	-0.626030807740702	17.5719966888428	0.0149333476847527	2.30669808387756	0.180183490030828	43	-1.42661720734972	2	7	2	3	1	0	0
2018-02-12 13:25:00	CRC_08	10000.0000003316	CRC_08_1_3.1	941333.612734821	7227878.95611578	-70.629179727703	-25.0004492215593	0	1	0	0	0	2.04946999500195	0.717581220699903	-0.0200192994346606	20.4107272727273	1.08022842923253	-0.196250002831221	-0.213099205964189	-818.918367346939	0.627078748082714	0.390455357985114	0.929552154154966	-0.170793145895004	0.201964453650882	0.427023800177816	0.181133789172989	0.947747313701655	-0.387103738982331	17.392463684082	-0.0617676176435654	2.22584915161133	0.0186159943654635	43	-1.42661720734972	1	7	3	3	0	0	0
2018-02-12 13:25:00	CRC_08	8657.94530641618	CRC_08_1_3.2	950656.569414053	7227543.97921426	-70.5369577953593	-25.0007249297429	0	0	0	0	0	3.1797474036141	1.15680176081138	0.440179525364596	20.2628916666667	1.02236795046234	-0.238750003278255	-0.261187213002882	-270.448979591837	0.885821538115493	0.205559969453717	0.0924288500931758	-0.170793145895004	0.201964453650882	1.0810022601563	0.901375915421834	2.51284569599264	0.451855646348803	17.2129096984863	-0.138477546506429	2.16743350028992	-0.098121113065744	43	-1.42661720734972	1	7	3	3	0	0	0
2018-02-12 17:50:00	CRC_08	9990.3238957274	CRC_08_2_1.1	950133.967556873	7209160.35416807	-70.536109740741	-25.1663971873578	0	0	0	0	0	2.46134634547763	0.90070849514264	0.147678480780423	20.007305785124	0.922335746671734	-0.334250003099442	-0.369243792186212	-281.040816326531	0.880824793630767	0.0836807609872428	-0.459385483938012	-0.170793145895004	0.201964453650882	0.936654138391849	0.742401874987726	2.51192386132977	0.451361503711581	17.1582927703857	-0.161811256729598	2.15013527870178	-0.132689662867455	43	-1.42661720734972	1	7	3	4	0	0	1
2018-02-12 19:48:00	CRC_08	9999.99999926245	CRC_08_2_2.1	940088.763697044	7209510.00271382	-70.6356073299811	-25.1662180985769	0	0	0	0	0	1.67327299382952	0.51478158492094	-0.173190031250963	20.0204297520661	0.9274722562777	-0.394999995827675	-0.43798134623769	-644.795918367347	0.709221761461679	0.187083168661029	0.00877419190552736	-0.170793145895004	0.201964453650882	0.280550211581001	0.0198189212586251	0.705427944211673	-0.516997240618668	17.3373603820801	-0.0853091188954088	2.20843482017517	-0.0161845879052091	43	-1.42661720734972	1	7	4	3	0	0	0
2018-02-12 19:48:00	CRC_08	5516.5527813258	CRC_08_2_2.2	932334.037610722	7209744.68521065	-70.7124138577507	-25.166351207504	0	0	0	0	0	1.29723069568475	0.260231758202783	-0.326297774856601	20.0785950413223	0.950237215098179	-0.445500001311302	-0.495121219028449	-830.897959183673	0.621427324166464	0.18314774324941	-0.00904364741231917	-0.170793145895004	0.201964453650882	-0.0050902151584371	-0.294763715460341	0.613334564047099	-0.566363214342851	17.5222263336182	-0.00632978605239043	2.29472589492798	0.156258417280991	43	-1.42661720734972	1	7	4	3	0	0	0
2018-02-13 13:11:00	CRC_08	2714.88438649539	CRC_08_4_1.1	935512.697199813	7172529.09555478	-70.6690276485433	-25.500556173295	0	0	0	0	0	3.16157530319123	1.15107041705027	0.432780652136644	20.5475871559633	1.13379318659701	0.294250003993511	0.341892971272672	-180.122448979592	0.928433466996798	0.329536734521259	0.653739978643089	-0.151491053402424	0.316207406821677	0.736445227623425	0.521907010997008	1.58514093184478	-0.0454336151473148	17.0639591217041	-0.202112937896586	2.26368093490601	0.0942185572211922	44	-1.4172607266587	1	7	4	4	0	0	1
2018-02-13 15:10:00	CRC_08	9999.99999962593	CRC_08_4_2.1	929160.603816483	7172785.85539671	-70.7321380878761	-25.500095470841	0	0	0	0	0	2.34760991732279	0.85339775414481	0.101370052269946	20.5987603305785	1.15382154419181	0.28600000590086	0.332558242750892	-485.142857142857	0.784538779003127	0.161419580041829	-0.107419014802487	-0.151491053402424	0.316207406821677	0.378835390614487	0.128062740677624	0.950246693849762	-0.385763964782516	17.2004013061523	-0.143821442844605	2.29877638816833	0.164352872343154	44	-1.4172607266587	1	7	4	4	0	0	1
2018-02-13 15:10:00	CRC_08	9612.65311984076	CRC_08_4_2.2	919358.744457459	7173081.81772884	-70.8294993415739	-25.5002337206178	0	0	0	0	0	1.3995980527252	0.33618509020234	-0.284618327803275	20.4960909090909	1.11363838371628	0.0105000005569309	0.0208348061205855	-1199.55102040816	0.447513658709642	0.156604742782292	-0.129218436125204	-0.151491053402424	0.316207406821677	-0.205673075390107	-0.515670418942724	0.436730622057369	-0.661030448233846	17.4681301116943	-0.0294410376448551	2.40186214447021	0.370358159211013	44	-1.4172607266587	1	7	4	4	0	0	1
2018-02-13 19:00:00	CRC_08	10000.000000414	CRC_08_4_3.1	909978.280591134	7173428.17676553	-70.9227035367501	-25.4997366833859	0	0	0	0	0	0.843395284687479	-0.170319528523012	-0.51107942332791	20.6475619834711	1.17292172632239	-0.0954999998211861	-0.0991023400127893	-2199.59183673469	-0.0242598928135654	0.472309019060911	1.30014878046125	-0.151491053402424	0.316207406821677	-0.38087277807643	-0.708622043656961	0.4398887440326	-0.659337560361032	17.6856288909912	0.0634798509239614	2.51963663101196	0.605717220987673	44	-1.4172607266587	2	7	5	4	1	1	1
2018-02-13 19:00:00	CRC_08	3567.15797830532	CRC_08_4_3.2	903197.865903857	7173635.34957611	-70.9900657490613	-25.4997293177625	0	0	0	0	0	0.618800044887596	-0.479973087743481	-0.602524642549203	21.1947933884298	1.38709929783391	0.32599999755621	0.377817533575308	-3018.34693877551	-0.410511129774499	0.944212308113631	3.43671499591533	-0.151491053402424	0.316207406821677	-0.511687403261218	-0.852691320480906	0.411496164438409	-0.674557192170657	17.7929611206055	0.109334849191417	2.57592630386353	0.718205799618532	44	-1.4172607266587	2	7	5	4	1	1	1
2018-02-14 06:59:00	CRC_08	9999.99999963172	CRC_08_3_1.1	951215.482404201	7190620.91988123	-70.5192795571822	-25.332985927707	0	0	0	0	0	3.85511339975126	1.34940042286053	0.715158601619273	19.7107355371901	0.806262920972254	-0.65625	-0.733581155822498	-162.755102040816	0.936626587529557	0.234031611034494	0.221335659838276	-0.170793145895004	0.201964453650882	1.26107309950624	1.09969223949936	2.69091886230808	0.54731044704784	17.041109085083	-0.211875041911728	2.15219354629517	-0.128576446636248	45	-1.40790424596768	1.5	7	2	4	0	0	1
2018-02-14 06:59:00	CRC_08	9999.99999999162	CRC_08_3_1.2	941219.711077548	7190911.70430568	-70.618402942203	-25.3333520297624	0	0	0	0	0	2.48911805699269	0.911928453756274	0.15898588983285	20.4782644628099	1.10666139932074	0.32574999332428	0.37753465816029	-487.938775510204	0.783219792501379	0.846307471891705	2.99344585528011	-0.170793145895004	0.201964453650882	0.416597610145776	0.169651176614775	1.23021706536134	-0.235687922629523	17.1816272735596	-0.151842176552506	2.20900535583496	-0.0150444365741251	45	-1.40790424596768	1.5	7	2	4	0	0	1
2018-02-14 06:59:00	CRC_08	10000.0000002903	CRC_08_3_1.3	931223.939750566	7191202.48873014	-70.717537654457	-25.3336511866241	0	0	0	0	0	1.36607231199741	0.311939696788046	-0.298268522318264	20.6537190082645	1.17533148681135	0.210500005632639	0.247131313194872	-900.224489795918	0.58872223550632	0.506826519195416	1.45642852323938	-0.170793145895004	0.201964453650882	-0.0457516511774065	-0.339545127887285	0.488006552971991	-0.633544365589352	17.4036674499512	-0.0569810901823605	2.29098033905029	0.148773345232787	45	-1.40790424596768	1.5	7	2	4	0	0	1
2018-02-14 06:59:00	CRC_08	5278.47388470413	CRC_08_3_1.4	923587.933191691	7191424.6258419	-70.7932764235322	-25.3338346046625	0	0	0	0	0	1.14218498642246	0.132943082723837	-0.389425510268287	20.8808347107438	1.26422092036427	0.0567500004544854	0.0731658719375129	-1348.48979591837	0.37725115148511	0.506826519195416	1.45642852323938	-0.170793145895004	0.201964453650882	-0.195300963737316	-0.504247364197554	0.435650170094925	-0.661609616498632	17.5587539672852	0.00927572763658765	2.36994457244873	0.306574482238653	45	-1.40790424596768	1.5	7	2	4	0	0	1
2018-02-14 13:18:00	CRC_08	10000.0000001063	CRC_08_5_1.1	925569.647736512	7154394.25273906	-70.7619310155457	-25.6667576970783	1	3	0	0	0	2.22959507836236	0.801819989774823	0.0533196446579336	20.2449669421488	1.01535250154535	-0.0940000005066395	-0.0974051170283837	-323.265306122449	0.860905209162755	0.263851308045711	0.356345859316088	-0.132188960909843	0.430450359992478	0.525264354758521	0.289328462614376	1.26496717153444	-0.217060385827332	17.0848121643066	-0.193203999399315	2.29585838317871	0.158521567645654	45	-1.40790424596768	2	7	4	4	1	0	1
2018-02-14 13:18:00	CRC_08	10000.0000001063	CRC_08_5_1.2	915574.224113807	7154696.75332552	-70.8613565877097	-25.6668887631409	0	0	0	0	0	1.21530797249741	0.194997519979584	-0.359653073872496	20.4491487603306	1.09526598159916	-0.126500001177192	-0.134178299253424	-1101.38775510204	0.493822600851322	0.262770904631436	0.351454277740899	-0.132188960909843	0.430450359992478	-0.20154375857276	-0.511122703526258	0.370472631600495	-0.69654755282992	17.3655662536621	-0.0732588689642145	2.36964416503906	0.305974151826126	45	-1.40790424596768	2	7	4	4	1	0	1
2018-02-14 13:18:00	CRC_08	10000.0000003197	CRC_08_5_1.3	905578.800490996	7154999.25391198	-70.96079251033	-25.6669518236746	0	0	0	0	0	0.743892760947347	-0.295858393049629	-0.551592437337448	21.3162148760331	1.43462171542278	0.574000000953674	0.658425199070181	-2050.51020408163	0.0460700078818552	0.941749914315689	3.4255663823755	-0.132188960909843	0.430450359992478	-0.415090613470912	-0.746306964534883	0.298763582796682	-0.734986656842706	17.5930843353271	0.0239425147958538	2.4672737121582	0.50107581846337	45	-1.40790424596768	2	7	4	4	1	0	1
2018-02-14 13:18:00	CRC_08	5590.50984583757	CRC_08_5_1.4	897787.112970764	7155235.06083055	-71.0383122968166	-25.6669538036732	0	0	0	0	0	0.628216896206141	-0.464869796018115	-0.598690518397836	22.1444380165289	1.75877493341001	1.08475002646446	1.23632991820977	-2763.32653061224	-0.290204156593116	0.695940298009952	2.31265080451035	-0.132188960909843	0.430450359992478	-0.544457331182902	-0.888781626213776	0.282327591534365	-0.74379704811444	17.7213249206543	0.0787300826971996	2.53362965583801	0.633680706893504	45	-1.40790424596768	2	7	4	4	1	0	1
2018-02-14 16:52:00	CRC_08	9999.99999965502	CRC_08_6_1.1	894728.017052667	7136856.5352186	-71.0632592062087	-25.8333457788798	0	0	0	0	0	0.641083569162422	-0.444595457450999	-0.593451779900154	22.1725950413223	1.76979514010245	1.35525000095367	1.54239590739522	-2658.59183673469	-0.240795114790392	0.916141896484414	3.30962477524477	-0.132188960909843	0.430450359992478	-0.452116966222729	-0.787084972780118	0.278541744076954	-0.745826423578479	17.6461505889893	0.0466137383275451	2.48411297798157	0.534727196801507	45	-1.40790424596768	1	7	4	4	0	0	1
2018-02-14 16:52:00	CRC_08	10000.0000003808	CRC_08_6_1.2	904723.4977957	7136555.92797313	-70.9636738135805	-25.83331927295	0	0	0	0	0	0.896097533404827	-0.109706017684941	-0.489621405376563	21.2937603305785	1.42583336743821	0.63774998486042	0.73055719066027	-1696.4693877551	0.21309028403027	0.85649348498513	3.03956354920268	-0.132188960909843	0.430450359992478	-0.228838266568673	-0.541182798280051	0.460087009583229	-0.648510429847802	17.4812259674072	-0.0238461623386784	2.41074395179749	0.388107451955232	45	-1.40790424596768	1	7	4	4	0	0	1
2018-02-14 16:52:00	CRC_08	10000.0000000759	CRC_08_6_1.3	914718.978538943	7136255.32072766	-70.8640984613387	-25.8332242490916	1	0	0	0	0	1.75477565493849	0.56234101680275	-0.140005762880586	20.3810991735537	1.06863246768499	-0.148499999195337	-0.159070912157423	-637.408163265306	0.712706966670678	0.406796127754459	1.00353582291426	-0.132188960909843	0.430450359992478	0.239736983062572	-0.025129663880036	1.10286406890856	-0.303954552275964	17.2471733093262	-0.123839279684372	2.31060600280762	0.187993026373422	45	-1.40790424596768	1	7	4	4	0	0	1
2018-02-14 16:52:00	CRC_08	5260.05190826793	CRC_08_6_1.4	922345.556288305	7136025.95661917	-70.7881291843294	-25.833105670301	1	0	0	0	0	4.60756241066588	1.52769895592119	1.02152246230146	20.0623966942149	0.943897442536652	-0.297750003635883	-0.32794468130024	-221.836734693878	0.908754573496258	0.249754557585627	0.2925221024587	-0.132188960909843	0.430450359992478	0.714481990255057	0.49771837215098	1.86784170064093	0.106106036228902	17.0647068023682	-0.201793510119114	2.25520825386047	0.0772868573245067	45	-1.40790424596768	1	7	4	4	0	0	1
2018-02-15 08:20:00	CRC_08	5126.80689851855	CRC_08_7_1.1	931832.607045389	7117028.66537911	-70.6874996513097	-26.0013911572676	0	0	0	0	0	4.97135504086812	1.60369244698576	1.16964268448237	19.6477542372881	0.781613053034454	-0.348750002682209	-0.385650288060633	-126.142857142857	0.953898571355373	0.215462668462707	0.13726382504512	-0.313208162784576	-0.640944785934814	1.48095748667194	1.34185617643753	4.32216237261212	1.42172643789872	16.8311328887939	-0.301582095903279	2.17694568634033	-0.0791120793606737	46	-1.39854776527666	1	7	1	4	0	0	1
2018-02-15 10:02:00	CRC_08	9999.99999986549	CRC_08_7_2.1	924412.35180927	7117267.26121442	-70.7615161750292	-26.0014326190573	0	0	0	0	0	2.74136348068714	1.0084554173166	0.261689037450135	19.8625454545455	0.865678881269705	-0.215499997138977	-0.234880237776643	-342.959183673469	0.851614537818322	0.2341091205429	0.221686588091751	-0.313208162784576	-0.640944785934814	0.895906603083238	0.697525639352932	1.56541307285157	-0.0560085877126916	16.9705638885498	-0.242013704608214	2.20721912384033	-0.0186140202650937	46	-1.39854776527666	1	7	1	4	0	0	1
2018-02-15 10:02:00	CRC_08	9999.9999996216	CRC_08_7_2.2	914417.37578705	7117584.20649379	-70.8612230600611	-26.0014683073202	0	0	0	0	0	1.26156287888686	0.2323513323965	-0.34082012773075	20.2307190082645	1.00977608935347	-0.139750000089407	-0.149170441235807	-820.877551020408	0.626154494767621	0.263229792661517	0.353531916707382	-0.313208162784576	-0.640944785934814	0.145513794523309	-0.128899915973197	0.858998466832386	-0.434676900427491	17.1925029754639	-0.147195806177352	2.28855466842651	0.143925915378023	46	-1.39854776527666	1	7	1	4	0	0	1
2018-02-15 10:02:00	CRC_08	9999.99999942033	CRC_08_7_2.3	904422.399765052	7117901.15177315	-70.9609401355395	-26.0014349542123	0	0	0	0	0	1.04770453150074	0.0466016105566431	-0.427893760620085	20.8934462809917	1.26915688614432	0.266000002622604	0.309928588908481	-1640.22448979592	0.23962405628442	0.748785430324588	2.55190983697291	-0.313208162784576	-0.640944785934814	-0.233374919810549	-0.546179123047521	0.352580683032209	-0.706138399222115	17.3964405059814	-0.0600686204088833	2.38166928291321	0.330004997077236	46	-1.39854776527666	1	7	1	4	0	0	1
2018-02-15 10:02:00	CRC_08	337.349158645207	CRC_08_7_2.4	899256.321916511	7118064.97047399	-71.0124845229218	-26.0013906457152	0	0	0	0	0	1.04569616665443	0.0446828517979858	-0.428711477699979	21.5784545454545	1.53725810478515	0.944000005722046	1.07707373192825	-1989.79591836735	0.0747122330110625	1.17071914250636	4.46223624393294	-0.313208162784576	-0.640944785934814	-0.351937530812749	-0.676754963488273	0.279343726005903	-0.745396527110773	17.480920791626	-0.0239765410233335	2.4162712097168	0.399153055092931	46	-1.39854776527666	1	7	1	4	0	0	1
2018-02-15 13:12:00	CRC_08	3615.74736483725	CRC_08_8_1.1	895188.128558699	7099779.60584955	-71.0474998409492	-26.16722335876	0	0	0	0	0	0.940473442276319	-0.0613718685171338	-0.471553503676983	21.512520661157	1.51145264279741	0.699499979615211	0.800426229511419	-2167.95918367347	-0.00933705283028169	0.412084705983218	1.02748013064314	-0.313208162784576	-0.640944785934814	-0.288380595343844	-0.606758189677877	0.38669722995007	-0.687850477161949	17.4633274078369	-0.0314928721949394	2.42619204521179	0.418978728740116	46	-1.39854776527666	1	7	3	4	0	0	1
2018-02-15 14:25:00	CRC_08	9999.99999967412	CRC_08_8_2.1	897155.64644596	7099721.88561113	-71.0278416410827	-26.1672019151549	0	0	0	0	0	1.07066364006864	0.0682786805773914	-0.418545830013953	21.4242975206612	1.47692352438189	0.589000001549721	0.675397437344439	-2039.32653061224	0.0513459538888502	0.412084705983218	1.02748013064314	-0.313208162784576	-0.640944785934814	-0.288380595343844	-0.606758189677877	0.38669722995007	-0.687850477161949	17.43772315979	-0.0424316438392925	2.41648268699646	0.399575668645232	46	-1.39854776527666	1	7	4	4	0	0	1
2018-02-15 14:25:00	CRC_08	10000.0000000947	CRC_08_8_2.2	907151.155968899	7099422.23685923	-70.9279768230181	-26.1671091512149	0	0	0	0	0	1.40048665553331	0.336819787313695	-0.284256528155782	21.019305785124	1.31841627203197	0.466499999165535	0.536790827581407	-1264.40816326531	0.416917022924553	0.385968506429144	0.909237704837424	-0.313208162784576	-0.640944785934814	0.12238513147251	-0.154372066009375	0.879757519861623	-0.423549163943621	17.2886238098145	-0.106130594838205	2.35575175285339	0.278211728963218	46	-1.39854776527666	1	7	4	4	0	0	1
2018-02-15 14:25:00	CRC_08	9999.99999997287	CRC_08_8_2.3	917146.665491988	7099122.58810732	-70.8281222480028	-26.1669468663743	0	0	0	0	0	2.01756783823172	0.701892745494665	-0.0330084425798363	20.6693305785124	1.18144160434642	0.459249995648861	0.528587575429096	-471.551020408163	0.790950786376591	0.455324788408172	1.22325180972607	-0.313208162784576	-0.640944785934814	0.246885758762319	-0.0172565461473338	0.70517500608728	-0.51713282622515	17.095006942749	-0.188848536464341	2.25977826118469	0.0864195028381818	46	-1.39854776527666	1	7	4	4	0	0	1
2018-02-15 14:25:00	CRC_08	6775.15574003219	CRC_08_8_2.4	925530.476939485	7098871.25538329	-70.7443766092979	-26.1667571498675	0	0	0	0	0	3.0665187338988	1.12054295527731	0.394077833567936	20.036132231405	0.933617954169013	0.154500002041459	0.183768288758775	-182.040816326531	0.927528468959102	0.801793321830968	2.79190576997929	-0.313208162784576	-0.640944785934814	0.901784739128042	0.703999371230018	1.98270683030336	0.167678637458297	16.8778896331787	-0.281606451677295	2.18408393859863	-0.0648470852726448	46	-1.39854776527666	1	7	4	4	0	0	1
2018-02-16 08:56:00	CRC_08	10000.0000006164	CRC_08_9_1.1	927912.329979916	7080198.933624	-70.7144338220607	-26.3341812126912	0	0	0	0	0	4.97567320411856	1.60456067886675	1.17140084901614	19.4630973451327	0.709341315034158	-0.529249995946884	-0.589882872891149	-64.5102040816327	0.982974040226033	0.449019392902989	1.19470380990498	-0.313208162784576	-0.640944785934814	1.24561123152904	1.08266371432738	2.32586682271642	0.351627007453846	16.7362976074219	-0.342098087033191	2.17326211929321	-0.0864732737046988	47	-1.38919128458564	1	7	4	4	0	0	1
2018-02-16 08:56:00	CRC_08	10000.0000000311	CRC_08_9_1.2	917917.808379309	7080529.898851	-70.8144204565125	-26.3341577612941	0	0	0	0	0	2.66203381949001	0.97909042443392	0.229389518255578	19.8485041322314	0.860183333523736	-0.376249998807907	-0.41676605260997	-219.816326530612	0.909707709727449	0.637545316626254	2.04826454726064	-0.313208162784576	-0.640944785934814	0.689950597585048	0.470701362420913	1.47415631892615	-0.104926094143511	16.9659519195557	-0.243984052480368	2.22162890434265	0.0101823049749358	47	-1.38919128458564	1	7	4	4	0	0	1
2018-02-16 08:56:00	CRC_08	10000.0000002687	CRC_08_9_1.3	907923.286778876	7080860.864078	-70.9144172922386	-26.3340642402077	0	0	0	0	0	1.22418707857529	0.202277014384266	-0.356037895730233	20.4705041322314	1.10362413073131	0.00175000005401671	0.0109343336183064	-689.142857142857	0.688300902568982	0.477254321760904	1.32253889072136	-0.313208162784576	-0.640944785934814	-0.0386554967885937	-0.331729963263427	0.459304781831435	-0.648929737235286	17.1795291900635	-0.152738530009657	2.29108214378357	0.14897679053926	47	-1.38919128458564	1	7	4	4	0	0	1
2018-02-16 08:56:00	CRC_08	5585.31264794467	CRC_08_9_1.4	900134.89958339	7081118.77390491	-70.992348227152	-26.3339427773586	0	0	0	0	0	0.660496280839046	-0.414763785862187	-0.585547784799767	20.9515950413223	1.29191537580913	0.26800000295043	0.312191554292723	-1270.95918367347	0.41382655090221	0.659809161941077	2.14906524271931	-0.313208162784576	-0.640944785934814	-0.191359055914029	-0.499906046790533	0.386420147286557	-0.687999005269637	17.2980251312256	-0.102114116483409	2.34183669090271	0.250404043093026	47	-1.38919128458564	1	7	4	4	0	0	1
2018-02-16 12:24:00	CRC_08	10000.0000005018	CRC_08_10_1.1	895365.916684599	7062771.9390589	-71.0343642062679	-26.5005318809917	0	0	0	0	0	0.643796111767491	-0.440373199639409	-0.592347352872277	20.6698925619835	1.18166155563938	-0.191250000149012	-0.207441790396036	-1377.40816326531	0.363608787448777	0.386751824166742	0.912784215855555	-0.350046545267105	-0.858979468260432	-0.189021151512634	-0.497331256732337	0.746796770058722	-0.494821788201608	17.2677841186523	-0.115033829268076	2.33811187744141	0.242960422430465	47	-1.38919128458564	1	7	4	4	0	0	1
2018-02-16 12:24:00	CRC_08	10000.0000005506	CRC_08_10_1.2	905361.356079489	7062469.96006359	-70.9342111838262	-26.5004316174924	0	0	0	0	0	1.05414768308401	0.0527325570817298	-0.425270395095807	20.3751900826446	1.06631974453116	-0.226999998092651	-0.247892287682254	-762.755102040816	0.653574009782071	0.408960878136304	1.01333684070336	-0.350046545267105	-0.858979468260432	0.00756615424299399	-0.2808249529993	0.70643737857128	-0.51645614081341	17.1212673187256	-0.177629450647927	2.26939868927002	0.105644846072859	47	-1.38919128458564	1	7	4	4	0	0	1
2018-02-16 12:24:00	CRC_08	9999.99999980682	CRC_08_10_1.3	915356.795474031	7062167.98106829	-70.8340684063597	-26.50026081385	0	0	0	0	0	2.17350506285826	0.776341100801374	0.0304822783430094	19.9358429752066	0.894366352110665	-0.245250001549721	-0.268541847340341	-330.755102040816	0.857371865760261	0.495859757303539	1.40677594930173	-0.350046545267105	-0.858979468260432	0.234334135030144	-0.0310799496964883	0.738206914944172	-0.499426316356853	16.9247665405273	-0.261579470844248	2.20137524604797	-0.0302923525994884	47	-1.38919128458564	1	7	4	4	0	0	1
2018-02-16 12:24:00	CRC_08	5698.29738077424	CRC_08_10_1.4	923202.364477146	7061930.95326475	-70.7554722669534	-26.5000773441083	0	0	0	0	0	3.16392425554139	1.15181311015659	0.433737041340583	19.4621074380165	0.708953881308227	-0.711499989032745	-0.796095551905988	-130.897959183673	0.951655331538531	0.73929119457765	2.50892420027777	-0.350046545267105	-0.858979468260432	0.714624360328355	0.497875167719307	1.33153161708047	-0.18137900825255	16.735387802124	-0.342486778486904	2.17162656784058	-0.0897417392839727	47	-1.38919128458564	1	7	4	4	0	0	1
2018-02-17 12:52:00	CRC_08	10000.0000007133	CRC_08_11_1.1	917857.846981177	7043546.11411018	-70.8029167628063	-26.6672136156361	0	0	0	0	0	3.27882369359334	1.1874847280709	0.480518995893253	19.2159152542373	0.612598219756005	-0.721750006079674	-0.807693266887515	-160.65306122449	0.937618234315543	0.358808769474281	0.786270610213302	-0.386884927749634	-1.07701415058605	0.902740102693037	0.705051535983907	1.86352392954469	0.103791527041563	16.7161293029785	-0.350714488356754	2.16717195510864	-0.0986437816868166	48	-1.37983480389462	1	7	4	4	0	0	1
2018-02-17 12:52:00	CRC_08	10000.0000008599	CRC_08_11_1.2	907863.395104953	7043879.17823249	-70.9032023878097	-26.6671430848947	0	0	0	0	0	1.63088548183441	0.489123107706236	-0.190448345942279	19.5247603305785	0.733475215894487	-0.727000012993813	-0.813633557870686	-434.857142857143	0.808261280757202	0.466434383547533	1.27355106847839	-0.386884927749634	-1.07701415058605	0.25759680383902	-0.00546021591247534	1.53643316953966	-0.0715430500472104	16.9620494842529	-0.245651269910693	2.21575546264648	-0.00155510749529797	48	-1.37983480389462	1	7	4	4	0	0	1
2018-02-17 12:52:00	CRC_08	10000.0000001525	CRC_08_11_1.3	897868.943229009	7044212.2423548	-71.0034979110809	-26.667001452777	0	0	0	0	0	0.788618146752318	-0.237473046451201	-0.533382244132389	20.020958677686	0.927679269259327	-0.52674999833107	-0.587054169322173	-983.857142857143	0.549268172118252	0.563909502413274	1.71487464186133	-0.386884927749634	-1.07701415058605	-0.114425795315779	-0.415177606048979	1.00768294584052	-0.35497568769328	17.1449298858643	-0.167520213384826	2.30753755569458	0.181861080016939	48	-1.37983480389462	1	7	4	4	0	0	1
2018-02-17 12:52:00	CRC_08	9999.99999951228	CRC_08_11_1.4	887874.491353738	7044545.30647708	-71.1038029624822	-26.6667887066153	0	0	0	0	0	0.451257961491744	-0.795716126295685	-0.670740347203393	20.5806115702479	1.1467184112606	-0.131749998778105	-0.140118579698843	-1946.40816326531	0.0951805928849109	0.521675824577676	1.52365951089871	-0.386884927749634	-1.07701415058605	-0.378839245777374	-0.706382465878029	0.406946263457607	-0.676996132861774	17.2923259735107	-0.104548938419763	2.37954020500183	0.325750274391656	48	-1.37983480389462	1	7	4	4	0	0	1
2018-02-17 12:52:00	CRC_08	8493.76273764032	CRC_08_11_1.5	878632.740270127	7044853.28691978	-71.1965620111293	-26.6665286905019	0	0	0	0	0	0.348122582253483	-1.05520061337754	-0.712732498828322	21.1802727272727	1.38141614457336	0.297249995172024	0.345287408811282	-2741.18367346939	-0.27975816860482	0.516064074938649	1.49825202812316	-0.386884927749634	-1.07701415058605	-0.548155860143954	-0.892854904656293	0.226331418358242	-0.773813381630784	17.3937873840332	-0.0612021000987697	2.40990042686462	0.386421762273069	48	-1.37983480389462	1	7	4	4	0	0	1
2018-02-17 18:36:00	CRC_08	9999.99999946892	CRC_08_9_2.1	889630.817923384	7081570.95309803	-71.0974932372746	-26.3327716088773	0	0	0	0	0	0.399005165530576	-0.918780915984155	-0.692015367928908	21.2923140495868	1.42526731631666	0.509499996900558	0.585444572804836	-2302.77551020408	-0.0729372340751751	0.415884135923758	1.04468224352784	-0.313208162784576	-0.640944785934814	-0.272181470447374	-0.588917705819757	0.453440882790306	-0.65207303684562	17.4137630462646	-0.0526680003199458	2.40857172012329	0.383766491329435	48	-1.37983480389462	1	7	5	4	0	1	1
2018-02-17 18:36:00	CRC_08	2970.86994750402	CRC_08_9_2.2	896110.465737851	7081297.03523479	-71.0326330058851	-26.333458046987	0	0	0	0	0	0.571338700751464	-0.559773073989164	-0.621848796627148	20.9900165289256	1.30695292817577	0.41550000756979	0.479085229251216	-1574	0.270865743862332	0.368282716592799	0.829164389108246	-0.313208162784576	-0.640944785934814	-0.232336225169471	-0.54503518378561	0.384351199755909	-0.689108049255775	17.3457489013672	-0.0817253348003718	2.36949467658997	0.305675415978003	48	-1.37983480389462	1	7	5	4	0	1	1
2018-02-18 15:26:00	CRC_08	9999.99999969153	CRC_08_13_1.1	908395.042448228	7006924.85362035	-70.8858460182412	-26.9997816469854	1	0	0	0	0	3.58154149519073	1.27579329298619	0.603772256977176	19.3269833333333	0.656068479755111	-0.351250000298023	-0.388478991629608	-131.30612244898	0.951462778764553	0.272880749693498	0.397227117015736	-0.386884927749634	-1.07701415058605	1.07145437031035	0.890860595874363	2.43781040337227	0.411633533996493	16.6175746917725	-0.392819469706166	2.12904405593872	-0.174838098806309	49	-1.3704783232036	1.5	7	3	4	0	0	1
2018-02-18 15:26:00	CRC_08	9999.9999997219	CRC_08_13_1.2	898400.011158666	7007240.05120094	-70.986434626666	-26.999846429216	0	0	0	0	0	1.81094562676218	0.593849154575443	-0.117135841898966	19.6830165289256	0.795414146905191	-0.152750000357628	-0.163879714125823	-466.755102040816	0.793213281470831	0.467080430586766	1.27647607940677	-0.386884927749634	-1.07701415058605	0.250766060302093	-0.0129830772144496	1.17420394191757	-0.265713342211182	16.8548755645752	-0.291438634235441	2.15975308418274	-0.113469560612568	49	-1.3704783232036	1.5	7	3	4	0	0	1
2018-02-18 15:26:00	CRC_08	9999.99999952078	CRC_08_13_1.3	888404.979869189	7007555.24878153	-71.0870331668648	-26.9998391095027	0	0	0	0	0	0.754510426272949	-0.281686182085154	-0.547269394987205	20.5942066115702	1.15203929180332	0.445000007748604	0.512463963399895	-1424.4693877551	0.34140745260913	1.05821971667376	3.95288935428864	-0.386884927749634	-1.07701415058605	-0.110139300539377	-0.41045678678528	0.823192978307777	-0.453870167115375	17.0603485107422	-0.203655480709657	2.22314667701721	0.0132154029162975	49	-1.3704783232036	1.5	7	3	4	0	0	1
2018-02-18 15:26:00	CRC_08	7967.64905392057	CRC_08_13_1.4	879425.619144475	7007838.41675707	-71.1774172904728	-26.999771038258	0	0	0	0	0	0.457356310553021	-0.782292518892479	-0.668257369971581	21.7696776859504	1.61209976678975	1.92074999213219	2.18224925492787	-2631.87755102041	-0.228192535733543	1.1274074773716	4.26614047047955	-0.386884927749634	-1.07701415058605	-0.318083274999821	-0.63947046150318	0.66132543968623	-0.540638061225784	17.1782703399658	-0.153276342083966	2.29188561439514	0.150582436166399	49	-1.3704783232036	1.5	7	3	4	0	0	1
2018-02-18 19:21:00	CRC_08	10000.000000177	CRC_08_12_1.1	883593.810982021	7026262.69336925	-71.1411581172806	-26.8326577764008	0	0	0	0	0	0.371033139526844	-0.991463895493731	-0.703404336155724	21.5027851239669	1.50764231010481	1.48225003480911	1.68609422404738	-2238.5306122449	-0.0426294274510582	1.11110955957094	4.19235081619459	-0.386884927749634	-1.07701415058605	-0.303143581950897	-0.623017020074213	0.982183994102399	-0.368644211741901	17.2549285888672	-0.120526031360042	2.34474110603333	0.256208189986168	49	-1.3704783232036	2	7	4	4	1	0	1
2018-02-18 19:21:00	CRC_08	10000.0000001588	CRC_08_12_1.2	893588.119435389	7025925.35297396	-71.0407033518564	-26.8329195961772	0	0	0	0	0	0.683404201020797	-0.380668792084257	-0.576220695833898	20.2629090909091	1.0223747700306	0.338749997317791	0.392243935265406	-1122.75510204082	0.483742463133577	1.05867106192332	3.95493284293152	-0.386884927749634	-1.07701415058605	-0.0560540416423634	-0.350891397020018	1.17318901564828	-0.266257385913913	17.1221809387207	-0.177239129460685	2.2940878868103	0.154983429833435	49	-1.3704783232036	2	7	4	4	1	0	1
2018-02-18 19:21:00	CRC_08	1734.67711295477	CRC_08_12_1.3	899452.118568748	7025727.42394316	-70.9817674674037	-26.8330398683682	0	0	0	0	0	1.1501823183563	0.139920467510516	-0.386169351444408	19.5981570247934	0.762201501669529	-0.353749997913837	-0.391307695198584	-713	0.677046192929975	1.05867106192332	3.95493284293152	-0.386884927749634	-1.07701415058605	0.641604972014862	0.417457168175361	4.76269603719583	1.65787124300408	17.008373260498	-0.225860600443616	2.24958825111389	0.0660559140832598	49	-1.3704783232036	2	7	4	4	1	0	1
2018-02-19 07:10:00	CRC_08	10000.0000003822	CRC_08_14_1.1	875143.33813271	6989387.09557962	-71.2148938903101	-27.1671578053892	0	0	0	0	0	0.554495580494404	-0.589696442477033	-0.628706568081475	20.9238842975207	1.28106983631994	1.07175001502037	1.22162063267445	-3309.69387755102	-0.547955299839911	0.780384286316675	2.69497526950087	-0.386884927749634	-1.07701415058605	-0.262323686696969	-0.578061092700226	0.448832731291703	-0.654543202294977	17.0540523529053	-0.20634535594788	2.22717261314392	0.0212607833495148	50	-1.36112184251258	2	7	3	4	1	0	1
2018-02-19 07:10:00	CRC_08	10000.000000193	CRC_08_14_1.2	885139.257798246	6989101.4558662	-71.1141333520065	-27.1669745243833	0	0	0	0	0	1.03666571858856	0.0360095229778174	-0.432388275586639	20.2053719008264	0.999855639125753	0.480750001966953	0.552914456471012	-1746.9387755102	0.189281133527905	0.783233257051058	2.70787412984176	-0.386884927749634	-1.07701415058605	-0.0322489127797454	-0.324674238998936	0.735605616060081	-0.50082072333954	16.9088878631592	-0.268363236781285	2.15924954414368	-0.114475828732601	50	-1.36112184251258	2	7	3	4	1	0	1
2018-02-19 07:10:00	CRC_08	6741.97423746116	CRC_08_14_1.3	893506.82927411	6988862.34723003	-71.0297944803899	-27.166765288617	1	0	0	0	0	1.80415444407198	0.590092029989225	-0.119900910252287	19.7540661157025	0.823221812574383	0.221749998629093	0.259860483470363	-836.285714285714	0.618885627549956	0.337568200264335	0.69010284952216	-0.386884927749634	-1.07701415058605	0.595327407209527	0.366490578734312	2.58640516295229	0.491286653296378	16.7382926940918	-0.341245736382129	2.12879729270935	-0.175331227359452	50	-1.36112184251258	2	7	3	4	1	0	1
2018-02-19 13:46:00	CRC_08	5773.13379649212	CRC_08_16_1.1	900440.386797081	6951606.31963185	-70.9477773622465	-27.5002808467449	0	0	0	0	0	8.70088424285253	2.16342465760532	2.68814154390413	20.0592368421053	0.942660727236621	0.221250001341105	0.259294745285629	-74.5714285714286	0.978227614347478	0.241140335915657	0.253520774391173	-0.450368076562881	-1.45275073975608	1.22267403372436	1.0574024295481	2.89190704554632	0.655048672693149	16.3384552001953	-0.512066259311479	2.04763889312744	-0.337517158640268	50	-1.36112184251258	1	7	3	4	0	0	1
2018-02-19 15:20:00	CRC_08	10000.0000001793	CRC_08_16_2.1	892558.132719329	6951867.09378685	-71.02746845258	-27.5002315895855	3	0	0	0	0	3.83710591991742	1.34471841576195	0.70782675459306	20.2298595041322	1.00943969325834	0.524249985814095	0.602133927233874	-280.204081632653	0.881219526817421	0.387234862895226	0.914971198341111	-0.450368076562881	-1.45275073975608	0.522398351849943	0.286172065033976	1.31415676448525	-0.190692669181754	16.4457416534424	-0.46623081784673	2.04371094703674	-0.345366717010355	50	-1.36112184251258	1	7	3	4	0	0	1
2018-02-19 15:20:00	CRC_08	10000.0000004415	CRC_08_16_2.2	882563.671890363	6952199.88913611	-71.1285236030397	-27.5000839473482	0	0	0	0	0	1.4837353049467	0.394562762897211	-0.250361370795069	20.6254214876033	1.16425629229566	1.09074999392033	1.24311877642659	-979.163265306122	0.551482529018998	0.947135687953422	3.44995074727696	-0.450368076562881	-1.45275073975608	-0.0342752667023383	-0.326905911060106	0.610680569841796	-0.567785868261829	16.6484775543213	-0.379616998149143	2.07327485084534	-0.286286581174815	50	-1.36112184251258	1	7	3	4	0	0	1
2018-02-19 15:20:00	CRC_08	9999.99999992331	CRC_08_16_2.3	872569.211061526	6952532.68448536	-71.2295879471029	-27.4998626069568	0	0	0	0	0	1.07461399005519	0.0719615180768905	-0.416937422726056	21.2914628099174	1.42493415479941	1.77974998950958	2.02271021852193	-1748.55102040816	0.188520550070692	0.551166571019106	1.65718036989031	-0.450368076562881	-1.45275073975608	-0.219668179217141	-0.53108356165967	0.419212476744717	-0.670420920161962	16.7937622070312	-0.317547780708674	2.12899732589722	-0.174931483537138	50	-1.36112184251258	1	7	3	4	0	0	1
2018-02-19 15:20:00	CRC_08	70.2348512922824	CRC_08_16_2.4	867536.882673734	6952700.25085157	-71.2804783902168	-27.4997232597241	0	0	0	0	0	1.14877898411618	0.138699625373755	-0.38674072689895	21.3769173553719	1.45837968963936	1.74349999427795	1.98169398305098	-2168.79591836735	-0.00973178601693766	0.188516584323679	0.0152640544442446	-0.450368076562881	-1.45275073975608	-0.317071638554434	-0.638356322079627	0.340898351294705	-0.712400626545731	16.8485202789307	-0.294153770343812	2.16558718681335	-0.101810762839229	50	-1.36112184251258	1	7	3	4	0	0	1
2018-02-19 19:59:00	CRC_08	4377.29523210842	CRC_08_15_1.1	867327.344732904	6971252.70053585	-71.28819430854	-27.3326406481691	0	0	0	0	0	0.524553886304299	-0.645207117997279	-0.640897497824735	21.3565289256198	1.45039998611418	1.59149998426437	1.80970863070906	-3014.79591836735	-0.408835920640893	0.385035393784064	0.905012989733842	-0.386884927749634	-1.07701415058605	-0.37918974839052	-0.706768482792648	0.376038755912929	-0.693563873155419	17.0017852783203	-0.228675150299053	2.20194339752197	-0.0291569657954861	50	-1.36112184251258	2	7	5	4	1	1	1
2018-02-20 11:12:00	CRC_08	10000.000000453	CRC_08_17_1.1	883752.331842521	6933607.79579624	-71.1106048970027	-27.6672077532222	0	0	0	0	0	1.6458744737837	0.498271837976054	-0.184345493290859	19.9818016528926	0.912353839465143	1.04674999415874	1.19333354640348	-508.020408163265	0.773746196021667	0.723437816303636	2.43714722137799	-0.513851225376129	-1.82848732892611	0.253297449581519	-0.0101951976304075	1.00500493260588	-0.356411216834875	16.3832969665527	-0.492908741331863	2.04410290718079	-0.344583428757812	51	-1.35176536182156	1.5	7	3	4	0	0	1
2018-02-20 11:12:00	CRC_08	9999.99999999569	CRC_08_17_1.2	873757.478940149	6933928.60019838	-71.2118217586289	-27.667123166784	0	0	0	0	0	1.15456999838352	0.143727978882636	-0.384382882762706	20.7229173553719	1.20241460704491	1.68474999070168	1.91521938173844	-1558.30612244898	0.278269398021781	0.503652249220407	1.44205685399133	-0.513851225376129	-1.82848732892611	-0.0779260912958836	-0.374979608653762	0.48983967376898	-0.632561734775545	16.6263885498047	-0.389053970319369	2.09775686264038	-0.237362034817798	51	-1.35176536182156	1.5	7	3	4	0	0	1
2018-02-20 11:12:00	CRC_08	10000.0000003372	CRC_08_17_1.3	863762.626037834	6934249.4046005	-71.3130477229563	-27.6669643717735	0	0	0	0	0	1.0864190078444	0.0828869738441279	-0.412130943120311	21.1007851239669	1.35030597493207	1.65750002861023	1.88438652632493	-2632.73469387755	-0.228596896558895	0.317148336060459	0.597650872614477	-0.513851225376129	-1.82848732892611	-0.247653933429188	-0.561904942411301	0.454611644587536	-0.651445458663387	16.7470531463623	-0.337503053265143	2.15374779701233	-0.125470451430514	51	-1.35176536182156	1.5	7	3	4	0	0	1
2018-02-20 11:12:00	CRC_08	7320.76271423658	CRC_08_17_1.4	855106.702263576	6934527.23344686	-71.400720326378	-27.6667668772945	0	0	0	0	0	0.648055994676219	-0.433778174825749	-0.590612917508496	21.2459752066116	1.40713103838168	1.48199999332428	1.68581130648136	-3186.87755102041	-0.490016170149967	0.291739078137893	0.482609161110219	-0.513851225376129	-1.82848732892611	-0.429626382353722	-0.762315554614687	0.249500247911301	-0.761393902305642	16.7945709228516	-0.317202277194244	2.17711734771729	-0.0787690334106468	51	-1.35176536182156	1.5	7	3	4	0	0	1
2018-02-20 16:13:00	CRC_08	9999.99999998824	CRC_08_18_1.1	840683.315012446	6916421.57864706	-71.5415348506491	-27.8336384023295	0	0	0	0	0	0.489198261251052	-0.714987429445567	-0.65529274006843	20.3832479338843	1.06947345792276	0.253249999135733	0.295502183003283	-3228.10204081633	-0.509464000321734	0.421405342109338	1.06967978619881	-0.541841804981232	-1.99415467697547	-0.427758506922223	-0.760258418707803	0.258322096992077	-0.756665015504636	16.7384128570557	-0.341194399775024	2.19963312149048	-0.0337737925393996	51	-1.35176536182156	3	7	5	5	1	1	1
2018-02-20 16:13:00	CRC_08	9612.50602068381	CRC_08_18_1.2	830880.854384634	6916694.27581044	-71.6409794206034	-27.8336376940672	0	0	0	0	0	0.616349516643418	-0.48394107920911	-0.60352238895156	20.2285702479339	1.0089350991157	0.181749999523163	0.214601184215745	-3497.5306122449	-0.636568086424533	0.257483841756185	0.327516830852325	-0.541841804981232	-1.99415467697547	-0.482020241676081	-0.820018165556889	0.216056214493239	-0.779321328489764	16.7382907867432	-0.341246551248895	2.22214126586914	0.0112062018451839	51	-1.35176536182156	3	7	5	5	1	1	1
2018-02-20 20:12:00	CRC_08	9025.94683191408	CRC_08_17_2.1	839066.449629162	6935010.82571087	-71.5631936401655	-27.6665353374364	0	0	0	0	0	0.38335143112474	-0.958803135777628	-0.698388874222492	21.2691652892562	1.41620726379375	1.13924998044968	1.29799566275761	-3514.08163265306	-0.644376101409335	0.341593847788641	0.708329174057901	-0.541841804981232	-1.99415467697547	-0.575446156531106	-0.922910361064583	0.181765525603164	-0.797702598063174	16.8355617523193	-0.29968997524191	2.22381377220154	0.0145485175942708	51	-1.35176536182156	3	7	5	5	1	1	1
2018-02-21 13:26:00	CRC_08	9999.99999948835	CRC_08_19_1.1	871326.903656211	6897093.77236406	-71.2249315733715	-27.9995988427731	0	0	0	0	0	1.67250463697645	0.514322285498585	-0.173502872079343	19.992694214876	0.916617013054969	1.17699998617172	1.34070913385826	-480.69387755102	0.786637604239486	0.844463445210784	2.98509693040875	-0.513851225376129	-1.82848732892611	0.51478495313451	0.277787246856686	1.53914662950952	-0.0700885199459768	16.2098159790039	-0.567024134369658	2.01574945449829	-0.40124461419305	52	-1.34240888113054	2	7	3	5	1	0	1
2018-02-21 13:26:00	CRC_08	9999.99999996409	CRC_08_19_1.2	861330.753539481	6897371.23017767	-71.3264687183294	-27.9998512542216	0	0	0	0	0	1.79499072457353	0.584999854558384	-0.12363197035474	20.4710661157025	1.10384408202427	1.63275000452995	1.85638230703878	-1586.67346938776	0.264886980230316	1.17966099916074	4.50272095610676	-0.513851225376129	-1.82848732892611	0.0182369027843378	-0.269073002303038	0.763982827879547	-0.485609329311632	16.4602642059326	-0.460026422189711	2.08085894584656	-0.271130620522171	52	-1.34240888113054	2	7	3	5	1	0	1
2018-02-21 13:26:00	CRC_08	3061.84930997012	CRC_08_19_1.3	854802.343214093	6897552.43578524	-71.3927869884507	-27.999975512973	0	0	0	0	0	1.27362238119046	0.241865109124476	-0.335910033318977	20.3779669421488	1.06740656268459	1.22775000333786	1.39813189049424	-2192.75510204082	-0.0210346338494395	1.37062658506388	5.3673273884418	-0.513851225376129	-1.82848732892611	-0.144634641490612	-0.448447331172956	0.469585556723712	-0.643418804068435	16.5519676208496	-0.420848442311256	2.12798500061035	-0.176954501736806	52	-1.34240888113054	2	7	3	5	1	0	1
2018-02-22 07:33:00	CRC_08	10000.0000001595	CRC_08_20_1.1	858187.783718045	6878953.60734836	-71.3527596997833	-28.16662274629	0	0	0	0	0	0.808467528886265	-0.212614762940619	-0.525300456191276	19.1987272727273	0.605871120204264	0.40650000423193	0.468901882914581	-1349.22448979592	0.376904556491951	0.835686416972947	2.94535848729958	-0.513851225376129	-1.82848732892611	0.203672007427279	-0.0648488845031904	0.835847158353586	-0.447086987710665	16.2703037261963	-0.541182264200026	2.03945159912109	-0.353878544645047	53	-1.33305240043952	4	7	3	5	1	0	1
2018-02-22 07:33:00	CRC_08	10000.0000002267	CRC_08_20_1.2	868181.638554551	6878603.08557913	-71.251063023781	-28.1670335851686	1	0	0	1	0	1.24516327182452	0.219266663346034	-0.347497320285209	19.1439834710744	0.584445276608515	0.50424998998642	0.579504281821665	-354.612244897959	0.846117156121254	0.96829536474261	3.54575226340637	-0.513851225376129	-1.82848732892611	0.584109446183961	0.354135969835578	1.35662695109632	-0.167926840491825	16.0715599060059	-0.626090567728682	1.99259829521179	-0.447509601532062	53	-1.33305240043952	4	7	3	5	1	0	1
2018-02-22 07:33:00	CRC_08	349.224104370329	CRC_08_20_1.3	873353.070723042	6878421.70416197	-71.1984422606709	-28.1672164071861	0	0	0	0	0	1.50255583613007	0.407167548886527	-0.242698485324042	19.0381734693878	0.543032943548836	0.369499996304512	0.427037021198572	-95.8979591836735	0.968166731907134	0.816006013844851	2.85625445813629	-0.513851225376129	-1.82848732892611	0.836378817853451	0.631966265109633	2.21180945165528	0.290487399234541	15.9738664627075	-0.667827636727321	1.98937380313873	-0.453953386186158	53	-1.33305240043952	4	7	3	5	1	0	1
2018-02-22 10:33:00	CRC_08	10000.0000000201	CRC_08_21_1.1	865573.106919134	6860042.14250643	-71.2717585221594	-28.3349513510878	2	0	0	0	0	1.24290148086018	0.217448550224231	-0.348418221239081	17.6282148760331	-0.00880217541569399	-0.88400000333786	-0.991276300490145	-201.673469387755	0.918266680530766	0.603700594593964	1.89503084166223	-0.513851225376129	-1.82848732892611	1.14447309721801	0.971277866996239	3.94241344415605	1.21816483998095	15.9085264205933	-0.695742527983273	1.99142467975616	-0.449854939988925	53	-1.33305240043952	1	7	3	5	0	0	1
2018-02-22 10:33:00	CRC_08	2245.28930329444	CRC_08_21_1.2	859454.969837951	6860277.0386246	-71.334120571682	-28.3345256148361	0	0	0	0	0	0.962807273492217	-0.0379020185813805	-0.462460158273007	17.6797768595041	0.0113783557125761	-0.754749998450279	-0.845032180974637	-491.489795918367	0.781544583367771	0.603700594593964	1.89503084166223	-0.513851225376129	-1.82848732892611	0.590560346018848	0.361240500179667	2.04451628006217	0.200811134791404	16.01003074646	-0.652377355159763	2.02207088470459	-0.38861194708383	53	-1.33305240043952	1	7	3	5	0	0	1
2018-02-22 12:40:00	CRC_08	9999.99999980905	CRC_08_21_2.1	853336.147236805	6860493.15954234	-71.39648675518	-28.334240562964	0	0	0	0	0	0.701000288128853	-0.355246980922164	-0.569056349677378	17.8083719008264	0.0617083868644126	-0.639249995350838	-0.7143459479489	-1071.81632653061	0.50777304932602	0.588743346264763	1.82731113680389	-0.513851225376129	-1.82848732892611	0.00925821624562154	-0.278961444628462	0.693918454255436	-0.523166817386759	16.1335601806641	-0.599602508203131	2.06369209289551	-0.30543664488157	53	-1.33305240043952	3	7	4	5	1	0	1
2018-02-22 12:40:00	CRC_08	2707.38930166774	CRC_08_21_2.2	846986.259141512	6860713.06154794	-71.4612099130422	-28.3339539396222	0	0	0	0	0	0.583768181502819	-0.538251324440685	-0.616788063402671	18.0020330578512	0.137504249331066	-0.492249995470047	-0.548018019605342	-1783.0612244898	0.172240213030859	0.764672046358421	2.6238373015259	-0.513851225376129	-1.82848732892611	-0.0856338949149203	-0.383468397210294	0.624463180428948	-0.560397802030792	16.2278957366943	-0.559300012169378	2.09954476356506	-0.233789115957879	53	-1.33305240043952	3	7	4	5	1	0	1
2018-02-22 14:48:00	CRC_08	9999.99999986711	CRC_08_21_3.1	840636.418936992	6860934.3409595	-71.5259361385455	-28.3336240638936	1	0	0	0	0	0.49445871098174	-0.704291627903395	-0.653150918277131	18.3010578512397	0.254537744648311	-0.346500001847744	-0.383104451476474	-2240.55102040816	-0.0435825636822463	0.956578690220894	3.49270442178013	-0.541841804981232	-1.99415467697547	-0.147820086957176	-0.451955538486027	0.873905556459701	-0.42668606554304	16.3165168762207	-0.521438857006143	2.14718890190125	-0.138577665437243	53	-1.33305240043952	2.5	7	4	5	1	0	1
2018-02-22 14:48:00	CRC_08	115.962497367676	CRC_08_21_3.2	835581.516416457	6861110.79157371	-71.5774648545511	-28.333336740297	0	0	0	0	0	0.429906555141012	-0.84418740753611	-0.67943369277993	18.6101983471074	0.375530363238628	-0.200499996542931	-0.217907999502387	-2556.08163265306	-0.192435485605849	0.956578690220894	3.49270442178013	-0.541841804981232	-1.99415467697547	-0.176260464447979	-0.483277606732693	0.856188982601237	-0.436182903622135	16.3522663116455	-0.506165808963094	2.17100381851196	-0.0909862337581998	53	-1.33305240043952	2.5	7	4	5	1	0	1
2018-02-22 16:50:00	CRC_08	10000.0000008056	CRC_08_22_1.1	832213.464859624	6842711.47748258	-71.6064776864926	-28.4999878655609	0	0	0	0	0	0.503249273531967	-0.68666965801625	-0.649571791131782	17.7716280991736	0.0473274537988262	-0.876500010490417	-0.982790189783218	-2527.10204081633	-0.178764238653421	0.423817649444886	1.08060163072498	-0.549175143241882	-2.03755837633185	0.0342486254956128	-0.251438908955598	1.53013666724582	-0.0749182434241555	16.1710605621338	-0.583581412456762	2.18446159362793	-0.0640923841826106	53	-1.33305240043952	3	7	5	5	1	1	1
2018-02-22 16:50:00	CRC_08	9999.99999958581	CRC_08_22_1.2	842209.599543294	6842433.4641918	-71.5044394417816	-28.4999059917678	0	0	0	0	0	0.645680908113718	-0.437449847521528	-0.591579947404459	17.2621157024793	-0.152087504462271	-1.22474998235703	-1.37682894089375	-1603.85714285714	0.256780508445851	0.316842850165581	0.596267769640975	-0.544801905751228	-2.0116745730063	0.282499586903175	0.0219658149452242	1.98922719379011	0.171173829968158	16.0284690856934	-0.644500038004977	2.13666129112244	-0.159615911227193	53	-1.33305240043952	3	7	5	5	1	1	1
2018-02-22 16:50:00	CRC_08	6243.60762089268	CRC_08_22_1.3	850328.264019284	6842207.66725137	-71.4215724695912	-28.4997829805307	0	0	0	0	0	0.818682437762618	-0.200059014200751	-0.521141398402002	17.0759504132231	-0.224949604830289	-1.3285000026226	-1.49422027388946	-939.448979591837	0.570217913927046	0.2603430504114	0.340462043902077	-0.540428668260574	-1.98579076968075	0.536582227971199	0.301793107195456	1.84274922385257	0.0926554000637922	15.8966150283813	-0.700831371019582	2.07760262489319	-0.277638011612831	53	-1.33305240043952	3	7	5	5	1	1	1
2018-02-23 11:56:00	CRC_08	9999.99999993318	CRC_08_23_1.1	854359.208772516	6823559.33709765	-71.3747010294512	-28.6666851472655	0	0	0	0	0	1.71294727052252	0.538215436919884	-0.157036425623033	18.7928034188034	0.446999051707792	0.750249996781349	0.857848986147399	-309.061224489796	0.867606045697185	0.240689463205887	0.251479425196302	-0.56700611114502	-2.1430942104354	1.47176594522044	1.3317333119035	4.86791082509059	1.7142708500695	15.5830631256104	-0.834788543156826	2.01899027824402	-0.39476819252843	54	-1.3236959197485	3	7	3	4	1	0	1
2018-02-23 11:56:00	CRC_08	10000.000000086	CRC_08_23_1.2	844362.094538924	6823799.55991236	-71.4768883475415	-28.6672197285442	0	0	0	0	0	0.809451690150632	-0.21139818627329	-0.524899749379105	18.8081652892562	0.453011440758643	0.666250005364418	0.762804465299882	-833.836734693878	0.620040944193822	0.232955433423222	0.216463210801764	-0.56700611114502	-2.1430942104354	0.849705866111212	0.646643662243028	2.77312265801508	0.591375182337694	15.6998167037964	-0.784908510433412	2.09136748313904	-0.250130490948892	54	-1.3236959197485	3	7	3	4	1	0	1
2018-02-23 11:56:00	CRC_08	9999.99999979892	CRC_08_23_1.3	834364.980305399	6824039.78272708	-71.5790853070435	-28.6676770474054	0	0	0	0	0	0.569472991550962	-0.563043922064161	-0.622608430655879	18.8611652892562	0.473754788430671	0.537249997258186	0.616843212769191	-1912	0.111412791731248	0.220985264996055	0.162267662586538	-0.556508481502533	-2.08096207568824	0.429583329788857	0.183952660377576	2.13539712782608	0.24952713951104	15.8582372665405	-0.717227305484398	2.17155623435974	-0.0898822928329469	54	-1.3236959197485	3	7	3	4	1	0	1
2018-02-23 11:56:00	CRC_08	4955.17357311916	CRC_08_23_1.4	826889.551375824	6824219.41142159	-71.6555100308018	-28.6679685140416	0	0	0	0	0	0.500482500427299	-0.692182645019344	-0.650698298413581	18.9321487603306	0.501536577477154	0.409749999642372	0.472579195868209	-2767.71428571429	-0.292274098913383	0.208929875714511	0.107686272605557	-0.556508481502533	-2.08096207568824	0.284436244678165	0.0240987024928065	1.77934690704861	0.0586690581594846	15.9706983566284	-0.669181130447616	2.18365478515625	-0.0657047001476714	54	-1.3236959197485	3	7	3	4	1	0	1
2018-02-23 16:24:00	CRC_08	10000.0000002603	CRC_08_24_2.1	810538.595445269	6806337.52312574	-71.8176963654861	-28.8331541830331	0	0	0	0	0	0.583955683641963	-0.53793018320798	-0.616711720848689	18.8891900826446	0.484723241877696	0.188750002533197	0.222521565168138	-3807.40816326531	-0.782754152428542	0.213669939321975	0.129147152403917	-0.556508481502533	-2.08096207568824	-0.0646017894957576	-0.360305236259876	0.945353407733298	-0.388386974529998	16.0071182250977	-0.653621656731641	2.12239980697632	-0.18811588288263	54	-1.3236959197485	2	7	4	4	1	0	1
2018-02-23 16:24:00	CRC_08	9999.99999949193	CRC_08_24_2.2	820534.454583668	6806049.77309046	-71.7153169882048	-28.833293009794	1	0	0	0	0	0.654508369664351	-0.423870905838697	-0.587985796622883	18.6839256198347	0.404386032127172	0.164000000804663	0.194517371172595	-2780.04081632653	-0.298089192687513	0.208502897121126	0.105753105241583	-0.556508481502533	-2.08096207568824	0.458519578486623	0.215820843449584	2.79382798934856	0.602474121704806	15.8781318664551	-0.708727837543651	2.12693333625793	-0.179056134633348	54	-1.3236959197485	2	7	4	4	1	0	1
2018-02-23 16:24:00	CRC_08	9999.99999985797	CRC_08_24_2.3	830530.313721867	6805762.02305519	-71.6129455069568	-28.8333539413017	0	0	0	0	0	0.898238320317533	-0.107319855781052	-0.48874977190511	18.5084462809917	0.335706240903059	0.211500000208616	0.248262789564341	-1525.0612244898	0.293952821462278	0.204026295292648	0.0854850620881535	-0.556508481502533	-2.08096207568824	0.568216035245327	0.33663217607429	2.35791095915946	0.368804029242321	15.681960105896	-0.792537293220539	2.0991005897522	-0.234676747353524	54	-1.3236959197485	2	7	4	4	1	0	1
2018-02-23 16:24:00	CRC_08	5626.78245524695	CRC_08_24_2.4	838340.469532345	6805537.19269505	-71.5329644191531	-28.8333473485669	1	0	0	0	0	0.906446101990613	-0.0982237078184112	-0.485407927282383	18.4306371681416	0.305253005433217	0.303999990224838	0.352924910133556	-540.224489795918	0.758553782154812	0.199602478550638	0.0654560061065522	-0.556508481502533	-2.08096207568824	0.770835145655876	0.559781450601687	2.44997865873515	0.41815623707721	15.5414953231812	-0.852547342309908	2.07158303260803	-0.289667489593285	54	-1.3236959197485	2	7	4	4	1	0	1
2018-02-24 10:10:00	CRC_08	9999.99999982596	CRC_08_25_1.1	831137.467521019	6787153.47551585	-71.6012646844851	-29.0008637788079	4	0	0	0	0	1.32261331213845	0.279609561335891	-0.315963099339495	18.373958677686	0.283069955753099	-0.0022500001359731	0.00640840337671202	-707.857142857143	0.679472357882096	0.167400125160408	-0.0803417916790704	-0.556508481502533	-2.08096207568824	0.784259479637772	0.574565990830907	2.60652037153825	0.502069261739422	15.4600305557251	-0.88735111731749	2.00811386108398	-0.416503488630708	55	-1.31433943905748	1	6	3	4	0	0	1
2018-02-24 10:10:00	CRC_08	9999.99999991748	CRC_08_25_1.2	821141.479468226	6787436.71189392	-71.7038003424918	-29.0008658603551	4	0	0	0	0	0.803287103151282	-0.219043090765955	-0.527409695761168	18.4745950413223	0.322457410080578	-0.0975000001490116	-0.10136530539703	-1740.69387755102	0.192227190969765	0.134387404336462	-0.229808569361946	-0.556508481502533	-2.08096207568824	0.520949066562709	0.284575932468917	2.5621525012218	0.478286193767264	15.6517648696899	-0.805437449202499	2.02421569824219	-0.384325778519498	55	-1.31433943905748	1	6	3	4	0	0	1
2018-02-24 10:10:00	CRC_08	9999.9999992222	CRC_08_25_1.3	811145.491415736	6787719.94827198	-71.8063440470205	-29.000789519066	0	0	0	0	0	0.584290511906147	-0.537356967947999	-0.616575393631572	18.6137851239669	0.376934170020111	-0.162999998778105	-0.175477408031845	-2910.22448979592	-0.359503899947759	0.134893239154556	-0.227518376417731	-0.556508481502533	-2.08096207568824	0.194803847651857	-0.0746156010595348	1.31334684340125	-0.191126821374669	15.8447027206421	-0.723009600149777	2.04950141906738	-0.333795110082633	55	-1.31433943905748	1	6	3	4	0	0	1
2018-02-24 10:10:00	CRC_08	8791.31777977107	CRC_08_25_1.4	801753.602014863	6787986.06751133	-71.9026975825625	-29.0006463243043	0	0	0	0	0	0.514756370749738	-0.664061556755025	-0.644886611567792	18.7533305785124	0.431550016806686	-0.0370000004768372	-0.0329106141152677	-3976.97959183673	-0.862750202377649	0.163223389562143	-0.099252175177458	-0.556508481502533	-2.08096207568824	-0.135070069077259	-0.437913638714826	0.656633997590356	-0.543152873982354	15.9500541687012	-0.678000841032559	2.06932020187378	-0.294189502248238	55	-1.31433943905748	1	6	3	4	0	0	1
2018-02-24 13:42:00	CRC_08	10000.0000005923	CRC_08_26_1.1	806583.360595304	6769403.40779218	-71.8480855049641	-29.166965384322	0	0	0	0	0	0.610672858854135	-0.4931938824226	-0.605833672202477	18.652132231405	0.391942611186246	0.0357500007376075	0.0494047396180834	-2897.57142857143	-0.353534763954444	0.213543048785049	0.128572649024631	-0.556508481502533	-2.08096207568824	0.114652692218106	-0.162887986380614	1.00521047219204	-0.356301038863434	15.782470703125	-0.749596665989008	1.98248267173767	-0.467724537041978	55	-1.31433943905748	1	7	1	4	0	0	1
2018-02-24 13:42:00	CRC_08	9999.99999984211	CRC_08_26_1.2	816579.695096655	6769132.67445208	-71.7453734684135	-29.1669480496397	0	0	0	0	0	0.697787905111909	-0.359840083266024	-0.570364289549429	18.4017520661157	0.293947841020665	-0.0504999998956919	-0.0481856272975687	-1746.9387755102	0.189281133527905	0.210990028722917	0.117013720450352	-0.556508481502533	-2.08096207568824	0.244734826710637	-0.0196254190829519	1.20332455983441	-0.250103450855846	15.6312923431396	-0.814183821777335	1.96533453464508	-0.501993159863771	55	-1.31433943905748	1	7	1	4	0	0	1
2018-02-24 13:42:00	CRC_08	10000.0000003484	CRC_08_26_1.3	826576.029597884	6768861.94111198	-71.6426695630036	-29.1668517726388	0	0	0	0	0	1.04270850701465	0.0418216614208213	-0.429927920180958	18.1599752066116	0.199320266383973	-0.15149999782443	-0.162465358126234	-1063.48979591837	0.511701125915166	0.207824590633964	0.102682038016977	-0.556508481502533	-2.08096207568824	0.913742689917044	0.71716894856156	2.97409841834139	0.699106748773158	15.4271650314331	-0.901392086790352	1.92675745487213	-0.579085113885801	55	-1.31433943905748	1	7	1	4	0	0	1
2018-02-24 13:42:00	CRC_08	5457.33624339547	CRC_08_26_1.4	834301.864777333	6768652.70029847	-71.5632989528724	-29.1667232887479	2	0	0	0	0	1.45055597854985	0.371946916423306	-0.263870520760483	18.0219256198347	0.145289878185992	-0.110500000417233	-0.116074578287047	-390.428571428571	0.829220650204695	0.201079221750361	0.0721420362797329	-0.556508481502533	-2.08096207568824	1.07972765264391	0.899972159669869	3.12244133059393	0.778624867180159	15.2863903045654	-0.961534551731375	1.89548099040985	-0.641587609525414	55	-1.31433943905748	1	7	1	4	0	0	1
2018-02-25 12:01:00	CRC_08	8346.40761358005	CRC_08_27_1.1	846374.481511885	6749734.96863855	-71.4334716911839	-29.3338958290768	0	0	0	0	0	1.0556281208992	0.0541359650224015	-0.424667626485599	17.6335847457627	-0.00670049475994616	-0.290500000119209	-0.319741429147928	-95.1020408163265	0.968542209816391	0.208432314684344	0.105433539658272	-0.56700611114502	-2.1430942104354	1.87367837107625	1.77436908338402	6.40260128217573	2.53693029251618	15.2108144760132	-0.993822425558054	1.84300327301025	-0.746458424028793	56	-1.30498295836646	1.5	6	3	4	0	0	1
2018-02-25 14:35:00	CRC_08	9999.99999981081	CRC_08_27_2.1	836936.940070669	6750051.58716123	-71.5305944826387	-29.3336041463151	1	0	0	0	0	0.816920475827323	-0.202213525668331	-0.521858791146284	17.7339421487603	0.0325777788596956	-0.22749999910593	-0.248458030082089	-86.8979591836735	0.972412520573346	0.256476197316261	0.322954669245328	-0.556508481502533	-2.08096207568824	1.32363898118973	1.16859754206213	6.17574342497366	2.41532481992142	15.2537355422974	-0.975485478425101	1.82297563552856	-0.786481404435697	56	-1.30498295836646	2.5	6	4	4	1	0	1
2018-02-25 14:35:00	CRC_08	9999.99999932909	CRC_08_27_2.2	826941.459966326	6750352.21562809	-71.6334564200871	-29.3335305939002	0	0	0	0	0	0.777022713588344	-0.252285696624317	-0.538103390175334	18.1210247933884	0.18407570103571	0.0910000018775463	0.111919149400651	-497.142857142857	0.778877727448177	0.362185647680381	0.801559598563731	-0.556508481502533	-2.08096207568824	0.665773266284004	0.444074288948402	2.30505662800244	0.340471856848996	15.3748092651367	-0.923759772446748	1.84684824943542	-0.738774671201218	56	-1.30498295836646	2.5	6	4	4	1	0	1
2018-02-25 14:35:00	CRC_08	7193.19818878224	CRC_08_27_2.3	818348.746444992	6750610.65386869	-71.721889165078	-29.3334038112401	0	0	0	0	0	0.64915149162213	-0.432089166370412	-0.590166879745344	18.6084628099174	0.37485110189278	0.414249993860722	0.477670860606325	-1594.51020408163	0.261189966969945	0.364125215986697	0.810341093018154	-0.556508481502533	-2.08096207568824	0.380693970051824	0.130109638683706	1.68048410692622	0.00567438705044856	15.5155658721924	-0.863625048740122	1.87302851676941	-0.686456352202597	56	-1.30498295836646	2.5	6	4	4	1	0	1
2018-02-25 17:38:00	CRC_08	10000.0000006502	CRC_08_28_1.1	823033.555806982	6731860.73458047	-71.6682027089058	-29.5011496212047	0	0	0	0	0	0.782275020455321	-0.245548911702961	-0.535964883796943	18.5679338842975	0.358988732177548	0.361999996006489	0.418550902061444	-1203.61224489796	0.44559775860856	0.935004491447544	3.39502613622048	-0.589927226305008	-2.2787570090077	0.282375326657613	0.0218289641635108	1.08142402112181	-0.315447330951201	15.4218549728394	-0.903660675903698	1.83667945861816	-0.759095855665096	56	-1.30498295836646	3	7	6	4	1	1	1
2018-02-25 17:38:00	CRC_08	9999.99999975343	CRC_08_28_1.2	833030.880957941	6731629.45589569	-71.5651706475849	-29.5006111256485	0	0	0	0	0	0.808298680517409	-0.212823634660584	-0.525369203757427	17.7804380165289	0.0507755137735966	-0.214499995112419	-0.233748752976972	-365.673469387755	0.840898975946453	0.280608318575239	0.432214079351736	-0.589927226305008	-2.2787570090077	0.631883233758737	0.406750385213952	2.01892826908322	0.187094871196957	15.3063669204712	-0.953000044519125	1.80945646762848	-0.813497940583669	56	-1.30498295836646	3	7	6	4	1	1	1
2018-02-25 17:38:00	CRC_08	9010.55242242312	CRC_08_28_1.3	842533.614650942	6731409.61911764	-71.4672447507132	-29.5000251724935	0	0	0	0	0	0.764308942688836	-0.268783196306085	-0.543279873737811	17.6075041322314	-0.0169080274765411	-0.193500000983477	-0.209987626980195	-259.163265306122	0.891145622315981	0.10943900961739	-0.342763699201329	-0.578672856092453	-2.2121459672435	1.13041332339361	0.955793501663784	3.8042965787413	1.14412831817291	15.2335004806519	-0.984130400085917	1.79644978046417	-0.839490341635057	56	-1.30498295836646	3	7	6	4	1	1	1
2018-02-26 08:20:00	CRC_08	9999.99999988928	CRC_08_29_1.1	848381.319234361	6712656.81885635	-71.4010359749916	-29.6673230687534	0	0	0	0	0	1.24932454029719	0.222603037500686	-0.345803036345528	17.5523719008264	-0.0384858962306661	-0.2052499987185	-0.223282543870622	-254.30612244898	0.893437000326318	0.271738416180336	0.392055143758456	-0.590339601039886	-2.28119772405161	1.18137958150314	1.01192386123092	3.89576812874546	1.1931609644494	15.1744928359985	-1.00933993363489	1.81088781356812	-0.810637556749076	57	-1.29562647767544	1.5	7	5	4	0	1	1
2018-02-26 08:20:00	CRC_08	9999.99999916337	CRC_08_29_1.2	838385.555066913	6712947.84926589	-71.5042259082991	-29.6674643546928	0	0	0	0	0	0.9093057513237	-0.095073881268953	-0.484243604920105	17.381652892562	-0.105302570620333	-0.347750008106232	-0.384518811691164	-575.265306122449	0.742023126508811	0.186781513508869	0.00740843281510768	-0.606842786073685	-2.37887483318939	0.829221283102289	0.624083500824022	2.61734437287288	0.507871387413612	15.2360954284668	-0.983021773832796	1.82277739048004	-0.786877574862685	57	-1.29562647767544	1.5	7	5	4	0	1	1
2018-02-26 08:20:00	CRC_08	10000.0000001331	CRC_08_29_1.3	828389.790899343	6713238.87967545	-71.6074246564959	-29.667525085529	0	0	0	0	0	0.831262416309781	-0.184809750209605	-0.51601938915074	17.7518760330579	0.0395968127671498	-0.162249997258186	-0.174628794432091	-840.938775510204	0.616690525926608	0.358796226242491	0.786213820091477	-0.623345971107483	-2.47655194232716	0.404797439491536	0.156655366320979	1.24519078223405	-0.227661372704104	15.3215084075928	-0.946531224592225	1.83961772918701	-0.753224052487373	57	-1.29562647767544	1.5	7	5	4	0	1	1
2018-02-26 08:20:00	CRC_08	5826.92937360184	CRC_08_29_1.4	820479.678223232	6713469.18556234	-71.6890965937954	-29.6675160391081	0	0	0	0	0	0.726960462000635	-0.318883188071099	-0.558486518398481	18.3924214876033	0.290296002642101	0.267499998211861	0.311625807677787	-1440.71428571429	0.333743852204807	0.694075355398225	2.30420718169523	-0.623345971107483	-2.47655194232716	0.169708645336595	-0.10225354784265	0.713487207593335	-0.512677132228419	15.4213466644287	-0.903877837900386	1.85590279102325	-0.720680188469816	57	-1.29562647767544	1.5	7	5	4	0	1	1
2018-02-26 11:45:00	CRC_08	9999.99999970798	CRC_08_30_1.1	824751.652008469	6694828.33950842	-71.6394216333487	-29.8343494170978	0	0	0	0	0	0.828955329126782	-0.187589010549872	-0.516958732715634	17.4907272727273	-0.0626126123207129	-0.642000019550323	-0.717457552223498	-1214.95918367347	0.440244791491975	0.359719406549062	0.790393566025758	-0.623345971107483	-2.47655194232716	0.367724328505407	0.115825862113474	1.29255387441994	-0.20227273825322	15.2633695602417	-0.971369586323242	1.83517825603485	-0.762095840143222	57	-1.29562647767544	1	7	2	4	0	0	1
2018-02-26 11:45:00	CRC_08	10000.000000074	CRC_08_30_1.2	834748.041803353	6694559.6555555	-71.5360492633753	-29.8340985530528	0	0	0	0	0	0.954460773617029	-0.0466087329237439	-0.465858482794476	17.2929504132231	-0.140019294550477	-0.510750010609627	-0.568950463108649	-777.469387755102	0.646632482280168	0.168177417784851	-0.0768225596681211	-0.623345971107483	-2.47655194232716	0.547322103645039	0.313621189256797	1.82715401880229	0.0842957060080459	15.193058013916	-1.00140842783928	1.82701575756073	-0.778407675066326	57	-1.29562647767544	1	7	2	4	0	0	1
2018-02-26 11:45:00	CRC_08	10000.0000001107	CRC_08_30_1.3	844744.431598438	6694290.97160257	-71.432686024688	-29.8337666229125	0	0	0	0	0	1.38764020469454	0.327604609961901	-0.289487033104211	17.6991652892562	0.0189666753194164	0.0530000011203811	0.068922813291002	-400.836734693878	0.824310554468258	0.525192506042987	1.53958146563731	-0.590339601039886	-2.28119772405161	1.25726537899005	1.09549870578446	4.20236454259132	1.35750969920966	15.1708211898804	-1.01090855218488	1.8061535358429	-0.820098478178803	57	-1.29562647767544	1	7	2	4	0	0	1
2018-02-26 11:45:00	CRC_08	5446.07453558033	CRC_08_30_1.4	852464.680691502	6694083.4659844	-71.3528647254416	-29.8334548026538	0	0	0	0	0	3.31242485211955	1.19768050490242	0.494199897190433	18.0361545454545	0.15085885084884	0.373249992728233	0.431280076552035	-100	0.966231576528656	0.415354684470184	1.04228512506168	-0.590339601039886	-2.28119772405161	1.83541268883325	1.7322261719157	8.92253903686078	3.88772424493765	15.2059783935547	-0.995888520276786	1.83432471752167	-0.763801540839112	57	-1.29562647767544	1	7	2	4	0	0	1
2018-02-27 10:08:00	CRC_08	10000.0000006366	CRC_08_31_1.1	837633.006885411	6675955.57506104	-71.5003791509079	-30.0008955206814	0	0	0	0	0	1.41143739596009	0.344608614883363	-0.279797872398631	17.9018099173554	0.0982785238954641	0.324250005185604	0.375837447821186	-401.163265306122	0.824156512249076	0.189037026602925	0.0176203834140279	-0.606842786073685	-2.37887483318939	1.01318455539435	0.826686654438116	3.03946877657577	0.734148044696621	15.1247444152832	-1.03059369640407	1.77909123897552	-0.874179433971976	58	-1.28626999698442	1	7	3	4	0	0	1
2018-02-27 10:08:00	CRC_08	10000.0000002281	CRC_08_31_1.2	827637.333105458	6676249.69356335	-71.6039218025902	-30.000958661314	0	0	0	0	0	1.03282993204064	0.0323025415794508	-0.433950037724043	17.8867355371901	0.0923786539198191	0.0685000009834766	0.0864607919892658	-660.510204081633	0.70180847966353	0.128887350022848	-0.254710345853521	-0.623345971107483	-2.47655194232716	0.478967595327466	0.238340733672735	1.3825805542161	-0.154014603940519	15.1137475967407	-1.03529181081971	1.79431104660034	-0.843764360655319	58	-1.28626999698442	1	7	3	4	0	0	1
2018-02-27 10:08:00	CRC_08	10000.000000344	CRC_08_31_1.3	817641.659325651	6676543.81206564	-71.707472863948	-30.0009401450916	0	0	0	0	0	0.87072812144955	-0.1384254961504	-0.499950704607627	18.3643801652893	0.279321080039409	0.284500002861023	0.330861015551385	-1297.61224489796	0.401252854761454	0.202062161994424	0.076592348379678	-0.623345971107483	-2.47655194232716	0.228089053566541	-0.0379578073434981	0.871059478269477	-0.428211684658166	15.2063798904419	-0.995716990819761	1.82070541381836	-0.791018187124605	58	-1.28626999698442	1	7	3	4	0	0	1
2018-02-27 10:08:00	CRC_08	5463.62299257767	CRC_08_31_1.4	809913.192781313	6676771.21894738	-71.7875420888179	-30.0008698452453	0	0	0	0	0	0.829045873135328	-0.187479789870765	-0.516921867211637	18.4776776859504	0.323663907613974	0.184999998658895	0.218278501384473	-2057.14285714286	0.042941025304712	0.31781038477941	0.600648331964114	-0.623345971107483	-2.47655194232716	0.138011483305828	-0.137162390830912	0.808197584010135	-0.461908337063729	15.3076858520508	-0.952436564141285	1.83817625045776	-0.756104685562068	58	-1.28626999698442	1	7	3	4	0	0	1
2018-02-27 13:23:00	CRC_08	10000.0000001098	CRC_08_32_1.1	809658.612214832	6658317.59878445	-71.7847982236497	-30.1672061166903	0	0	0	0	0	0.903505546351274	-0.101473030229046	-0.486605191103786	18.0675454545455	0.163144747849135	0.143500003032386	0.171321982306775	-1899.61224489796	0.117256768421476	0.613354112070096	1.9387376345121	-0.623345971107483	-2.47655194232716	0.204794255263983	-0.0636129261076915	0.768224078250841	-0.483335838491631	15.1881856918335	-1.00349000502681	1.81771779060364	-0.796988616012949	58	-1.28626999698442	1	7	3	4	0	0	1
2018-02-27 13:23:00	CRC_08	10000.0000003841	CRC_08_32_1.2	819654.793503247	6658041.26627809	-71.681067413647	-30.1671122591232	0	0	0	0	0	1.22005967795849	0.198899773908217	-0.357718390181289	17.7879752066116	0.0537254487614371	0.0662500001490116	0.0839149554051071	-641.877551020408	0.710598513795621	0.29349864916712	0.490575708710014	-0.623345971107483	-2.47655194232716	0.594047642422686	0.365081143152591	1.43902090946701	-0.123760169915828	15.0302753448486	-1.07095323311241	1.79176604747772	-0.848850255090613	58	-1.28626999698442	1	7	3	4	0	0	1
2018-02-27 13:23:00	CRC_08	10000.0000000916	CRC_08_32_1.3	829650.974791654	6657764.93377173	-71.5773450607468	-30.1669362176332	1	0	0	0	0	1.85408527900775	0.617391463393128	-0.0995712890605291	17.4419008264463	-0.0817224981847961	-0.276000004261732	-0.303334937488608	-219.040816326531	0.910073559998007	0.42747245970397	1.09714897062407	-0.623345971107483	-2.47655194232716	1.02271120583917	0.83717858252491	2.47847392761818	0.433430914718853	15.0533838272095	-1.06108071464866	1.77000999450684	-0.892327279406694	58	-1.28626999698442	1	7	3	4	0	0	1
2018-02-27 13:23:00	CRC_08	5376.95671644319	CRC_08_32_1.4	837336.517141594	6657552.47612225	-71.4976043727349	-30.1667449936965	0	0	0	0	0	2.58286304473877	0.948898490926648	0.197154690574023	17.4683773584906	-0.0713600093292398	-0.212749999016523	-0.23176866300775	-97.6734693877551	0.96732912734033	0.531623564393312	1.56869841040051	-0.606842786073685	-2.37887483318939	1.52983754263133	1.39568895165846	4.50727796850418	1.52095628076487	15.1413812637329	-1.02348602092226	1.82233738899231	-0.787756868335943	58	-1.28626999698442	1	7	3	4	0	0	1
2018-02-28 10:20:00	CRC_08	10000.0000007238	CRC_08_33_1.1	811868.400137376	6639783.04397066	-71.7563975053337	-30.3336343210276	3	0	0	0	0	0.893408826159106	-0.112710990821329	-0.490716127703384	17.936958677686	0.112035183438453	0.302749991416931	0.351510558349068	-870.34693877551	0.602817098561501	0.340835348877167	0.704895031541185	-0.623345971107483	-2.47655194232716	0.269038925262492	0.0071412661961404	1.2536748697735	-0.223113540473409	15.0651388168335	-1.0560586906883	1.86081206798553	-0.71086955075216	59	-1.2769135162934	1.5	7	3	4	0	0	1
2018-02-28 10:20:00	CRC_08	10000.0000002667	CRC_08_33_1.2	801872.412357268	6640066.28999417	-71.8603096058528	-30.3336186772289	0	0	0	0	0	0.720150424374474	-0.328295166051028	-0.561259263645373	18.1441652892562	0.193132518980784	0.238249998539686	0.278529944729025	-2494.48979591837	-0.163379272012588	0.150561953008444	-0.156577475100779	-0.623345971107483	-2.47655194232716	-0.0618508064307519	-0.357275512785376	0.513490318605582	-0.619883981939486	15.2614107131958	-0.972206454505508	1.87915849685669	-0.674206276618185	59	-1.2769135162934	1.5	7	3	4	0	0	1
2018-02-28 10:20:00	CRC_08	10000.0000002178	CRC_08_33_1.3	791876.424577413	6640349.53601768	-71.964229319629	-30.3335202718469	0	0	0	1	0	0.651210489372412	-0.428922356664917	-0.589328547192889	18.1965537190083	0.213636507892848	0.0190000000875443	0.0304524068960593	-3232.63265306122	-0.511601336112885	0.0507686275713726	-0.608396846999332	-0.623345971107483	-2.47655194232716	-0.10084507354201	-0.400220832202551	0.657372057299293	-0.542757242546813	15.4162540435791	-0.906053532200918	1.9096097946167	-0.613352783802174	59	-1.2769135162934	1.5	7	3	4	0	0	1
2018-02-28 10:20:00	CRC_08	5257.58739025315	CRC_08_33_1.4	784250.691722337	6640565.61856551	-72.043512378343	-30.3333895419909	1	0	0	0	0	0.645582800731063	-0.437601803132411	-0.591619892378904	18.318132231405	0.261220382460635	-0.0175000000745058	-0.0108467047802437	-3467.59183673469	-0.622444340453253	0.110398812537702	-0.338418142515024	-0.623345971107483	-2.47655194232716	-0.0867485164494754	-0.384695956576755	0.952286300989791	-0.384670648495261	15.5285129547119	-0.858093733042743	1.92117190361023	-0.590247209710692	59	-1.2769135162934	1.5	7	3	4	0	0	1
2018-02-28 13:38:00	CRC_08	9999.99999981064	CRC_08_34_1.1	784541.266891425	6622036.82944515	-72.0354462055159	-30.5003014570336	0	0	0	1	0	0.658124063163996	-0.418361819587414	-0.586513646612016	18.1329421487603	0.188739962277416	-0.238250005990267	-0.260621474818149	-3056.12244897959	-0.428331889006151	0.108218908084735	-0.348287771134219	-0.675660878419876	-2.78618725821437	-0.285889817284009	-0.604015036201708	0.401878045577229	-0.679712913484486	15.5874195098877	-0.83292738743309	1.9217483997345	-0.589095147061894	59	-1.2769135162934	2	7	4	4	1	0	1
2018-02-28 13:38:00	CRC_08	9999.99999962769	CRC_08_34_1.2	794537.736512592	6621771.13204683	-71.93134410618	-30.5002863366686	0	0	0	0	0	0.649981781840324	-0.430810944423207	-0.589828822397878	18.1440247933884	0.193077531157533	0.0347500001080334	0.0482732563990752	-2683.69387755102	-0.252637110390034	0.0491957112241928	-0.615518306003921	-0.675660878419876	-2.78618725821437	-0.152048220286996	-0.456612082892143	0.778212743972422	-0.477981488280248	15.4051361083984	-0.910803390657047	1.9296647310257	-0.573275249560158	59	-1.2769135162934	2	7	4	4	1	0	1
2018-02-28 13:38:00	CRC_08	9999.99999926759	CRC_08_34_1.3	804534.206133487	6621505.43464852	-71.8272496874223	-30.5001879212001	0	0	0	0	0	0.688274268681804	-0.373567874147303	-0.574237820305102	18.1166611570248	0.182367843937513	0.274499997496605	0.319546184415079	-1400	0.352950991409103	0.120247374027289	-0.293828277944016	-0.675660878419876	-2.78618725821437	-0.0590381126697472	-0.35417782584477	0.781007202200819	-0.476483539662987	15.2132797241211	-0.992769210245907	1.9183976650238	-0.595791213425073	59	-1.2769135162934	2	7	4	4	1	0	1
2018-02-28 13:38:00	CRC_08	5277.24342508121	CRC_08_34_1.4	812170.131123035	6621302.47845694	-71.7477413417349	-30.5000566397367	0	0	0	0	0	0.836358833437165	-0.178697531389342	-0.513944354159472	17.9120666666667	0.102292850630353	0.149500001221895	0.178110875298173	-306.244897959184	0.868934659837632	0.35409250620739	0.764917487671067	-0.675660878419876	-2.78618725821437	0.0232759548298477	-0.263523373711821	0.871243923175449	-0.428112814333659	15.0406694412231	-1.06651261659902	1.92207908630371	-0.588434307155419	59	-1.2769135162934	2	7	4	4	1	0	1
2018-03-01 09:00:00	CRC_08	7246.48055361568	CRC_08_35_1.1	808594.333639858	6602834.67213699	-71.7794439779877	-30.6673666191738	0	0	0	0	0	0.919757841361894	-0.0836448594974237	-0.479987977482431	17.9606363636364	0.121302248942948	0.349499993026257	0.404407367356163	-882.081632653061	0.597281206309637	0.119048633500843	-0.299255636831557	-0.727975785732269	-3.09582257410159	0.356061932731048	0.102981786591543	2.71216133533798	0.558697317239342	15.1545133590698	-1.01787566314729	1.94648265838623	-0.53966651373944	60	-1.26755703560238	2	6	5	4	1	1	1
2018-03-01 10:32:00	CRC_08	9999.99999967687	CRC_08_35_2.1	802184.746646412	6603011.25517086	-71.8463012289131	-30.6674158187893	0	0	0	0	0	0.740556081136068	-0.30035391399468	-0.55295098535069	18.0014628099174	0.137281063460309	0.240499999374151	0.281075781313184	-1749.63265306122	0.188010285219652	0.088274868938493	-0.438585425819126	-0.727975785732269	-3.09582257410159	0.324041497351172	0.0677169149286836	2.69806977388382	0.551143640186381	15.3115825653076	-0.950771791311341	1.93634045124054	-0.559934573726337	60	-1.26755703560238	2.5	6	5	4	1	1	1
2018-03-01 10:32:00	CRC_08	9999.99999929274	CRC_08_35_2.2	792189.305429938	6603313.17383162	-71.9505758190036	-30.6671845412521	1	0	0	0	0	0.673964186261098	-0.394578305592734	-0.580064251111036	17.9385867768595	0.112672395272423	-0.00800000000162981	-9.76208845532207e-05	-2551.9387755102	-0.190481074949972	0.111862296241543	-0.331792145385885	-0.727975785732269	-3.09582257410159	-0.0607151008708666	-0.356024733077324	1.37433144447352	-0.158436478065156	15.5074548721313	-0.867090269718812	1.91813600063324	-0.59631412027248	60	-1.26755703560238	2.5	6	5	4	1	1	1
2018-03-01 10:32:00	CRC_08	9999.99999960976	CRC_08_35_2.3	782193.864213498	6603615.09249238	-72.0548573328532	-30.6668693687982	0	0	0	0	0	0.688708853390482	-0.372936661293433	-0.574060876688707	17.8427603305785	0.0751674652463539	-0.30375000089407	-0.334733573237863	-2765.02040816327	-0.291003250605129	0.105587792531385	-0.360200281029049	-0.727975785732269	-3.09582257410159	-0.314997253286718	-0.636071751948788	0.421878074371074	-0.668992046315147	15.6800222396851	-0.793365197868217	1.90992188453674	-0.61272910720695	60	-1.26755703560238	2.5	6	5	4	1	1	1
2018-03-01 10:32:00	CRC_08	340.883082435801	CRC_08_35_2.4	777025.779764581	6603771.19777095	-72.1087780517531	-30.6666735051374	0	0	0	0	0	0.695267730289035	-0.363458284159383	-0.571390392949301	17.8504132231405	0.0781626843239056	-0.456000000238419	-0.50700178413439	-3043.57142857143	-0.422410891206333	0.11885642328781	-0.300125878376718	-0.727975785732269	-3.09582257410159	-0.370330538483358	-0.697011622940369	0.271022522412848	-0.749857046609507	15.735689163208	-0.76958290348311	1.91349720954895	-0.605584222392513	60	-1.26755703560238	2.5	6	5	4	1	1	1
2018-03-01 13:43:00	CRC_08	10000.0000003406	CRC_08_36_1.1	782811.223088468	6585092.82223046	-72.0433221399301	-30.8336373723891	0	0	0	0	0	0.825284982721011	-0.192026518694681	-0.518453134965623	17.5667933884298	-0.0328415579041535	-0.679499998688698	-0.759888122618536	-2569.04081632653	-0.198549036179647	0.207773715519619	0.102451698341373	-0.727975785732269	-3.09582257410159	-0.318297437214669	-0.639706323474826	0.364686535157255	-0.699649146934427	15.6673259735107	-0.798789358584177	1.92545998096466	-0.581677969524646	60	-1.26755703560238	2	6	3	4	1	0	1
2018-03-01 13:43:00	CRC_08	9999.99999995643	CRC_08_36_1.2	792807.627957118	6584824.69967452	-71.9388607755495	-30.8336265858993	0	0	0	0	0	0.815363119045893	-0.204121720125319	-0.522492877747631	17.7257107438017	0.029356139333554	-0.326750010251999	-0.360757681479285	-2145.04081632653	0.0014747854285768	0.127128223154306	-0.262674882493155	-0.727975785732269	-3.09582257410159	-0.242427739249277	-0.556149209709566	0.575287848711864	-0.586757874047753	15.5355978012085	-0.855066910391297	1.93349313735962	-0.565624610195818	60	-1.26755703560238	2	6	3	4	1	0	1
2018-03-01 13:43:00	CRC_08	10000.0000000662	CRC_08_36_1.3	802804.03282563	6584556.57711858	-71.8344070666205	-30.8335313974512	0	0	0	0	0	1.02542827402552	0.0251103536420078	-0.43696366455067	17.7722892561983	0.0475862200257906	-0.071000000461936	-0.0713810193247132	-1432.34693877551	0.337691184071356	0.102383771947165	-0.374706647678041	-0.727975785732269	-3.09582257410159	0.360359374077904	0.10771466157521	2.61578004023399	0.507032838499354	15.3145818710327	-0.949490413301005	1.94776952266693	-0.537094860246117	60	-1.26755703560238	2	6	3	4	1	0	1
2018-03-01 13:43:00	CRC_08	5820.80389608403	CRC_08_36_1.4	810711.590880184	6584344.4813997	-71.7517856970287	-30.8333963185263	0	0	0	0	0	0.997874581703433	-0.00212768020360205	-0.448182305858448	17.7382288135593	0.0342555105253391	0.0707500008866191	0.0890066275196494	-523.163265306122	0.766602488107088	0.111337710048607	-0.334167236136303	-0.727975785732269	-3.09582257410159	0.906175016017049	0.708834488217607	5.90245456214361	2.26883035096534	15.1260404586792	-1.03003999442758	1.95855593681335	-0.51553942504126	60	-1.26755703560238	2	6	3	4	1	0	1
[truncated: 3,217 more rows]
