# Supplementary material for: Abundance and distribution patterns of cetaceans and their overlap with vessel traffic in the Humboldt Current Ecosystem, Chile
Source: Sci Rep. 2022 Jun 23;12:10639. doi: 10.1038/s41598-022-14465-7 (PMC9226171; doi:10.1038/s41598-022-14465-7)
Supplement: Supplementary file 2 — Supplementary Information 2. [file 41598_2022_14465_MOESM2_ESM.csv]

Species	Long	Lat	PerpendicularDistance	ID_CRUISE	GroupSize	SeaStateBin	WindSpeedBin	WaveHightBin
Balaenoptera physalus	-70.685	-18.493	0.380635263	CRC_01	2	0	0	0
Balaenoptera physalus	-70.8725	-18.65966667	1.142542414	CRC_01	2	0	0	0
Balaenoptera physalus	-70.8765	-18.65933333	0.651705742	CRC_01	3	0	0	0
Balaenoptera physalus	-70.56916667	-19.66666667	1.142542414	CRC_01	2	0	0	1
Balaenoptera physalus	-70.60383333	-19.667	1.922224753	CRC_01	2	0	0	1
Balaenoptera physalus	-70.65033333	-19.66733333	0.144831624	CRC_01	12	0	0	1
Balaenoptera physalus	-70.75233333	-19.83366667	0.16653806	CRC_01	4	1	1	1
Balaenoptera physalus	-70.60816667	-21.00016667	0.657439586	CRC_01	1	0	0	1
Balaenoptera physalus	-70.23933333	-22.00033333	0.327234253	CRC_01	2	0	1	1
Balaenoptera physalus	-70.885	-22.50016667	0.320894347	CRC_01	3	0	0	1
Balaenoptera physalus	-70.6885	-22.50083333	0.82036264	CRC_01	2	0	1	1
Balaenoptera physalus	-70.605	-18.66683333	0.325852871	CRC_02	2	0	1	1
Balaenoptera physalus	-70.58566667	-18.66666667	1.142542414	CRC_02	3	0	1	1
Balaenoptera physalus	-70.50766667	-20.16733333	0.222896491	CRC_02	2	0	0	0
Balaenoptera physalus	-70.33816667	-20.8265	0.41702604	CRC_02	3	0	1	0
Balaenoptera physalus	-70.30916667	-22	0.638920961	CRC_02	1	1	1	1
Balaenoptera physalus	-70.2895	-22.00016667	1.806300416	CRC_02	2	1	1	1
Balaenoptera physalus	-70.34233333	-22.33366667	0.755907895	CRC_02	4	0	1	1
Balaenoptera physalus	-70.6835	-23.16683333	1.090201282	CRC_02	3	0	1	1
Balaenoptera physalus	-70.503	-25.00116667	1.102542824	CRC_02	3	0	0	1
Balaenoptera physalus	-70.5255	-25.00033333	0.34126824	CRC_02	2	0	0	1
Balaenoptera physalus	-70.81766667	-25.00016667	0.499235562	CRC_02	2	0	0	1
Balaenoptera physalus	-70.78983333	-25.66666667	1.004734936	CRC_03	4	0	0	1
Balaenoptera physalus	-70.6885	-25.5	1.922224753	CRC_03	2	0	1	0
Balaenoptera physalus	-70.73716667	-25.50016667	0.53499136	CRC_03	1	0	1	0
Balaenoptera physalus	-71.341	-29.66666667	0.327234253	CRC_03	1	0	0	1
Balaenoptera physalus	-71.52166667	-29.99316667	0.722310289	CRC_03	1	0	0	1
Balaenoptera physalus	-71.73933333	-30.15966667	1.922224753	CRC_03	2	0	1	0
Balaenoptera physalus	-71.57366667	-30.16666667	0	CRC_03	4	0	1	0
Balaenoptera physalus	-71.61833333	-31.65983333	0.812367284	CRC_03	2	1	1	1
Balaenoptera physalus	-73.5685	-36.3335	1.102542824	CRC_04	2	1	1	1
Balaenoptera physalus	-72.90316667	-36.167	0.418908376	CRC_04	2	1	1	1
Balaenoptera physalus	-72.75483333	-35.33366667	1.921053786	CRC_04	2	0	1	1
Balaenoptera physalus	-72.25516667	-34.99316667	1.742127262	CRC_04	1	1	0	1
Balaenoptera physalus	-72.08416667	-34.65983333	0.590645988	CRC_04	5	1	1	1
Balaenoptera physalus	-72.138	-34.65983333	0.805632445	CRC_04	3	1	1	1
Balaenoptera physalus	-72.1225	-34.00016667	0.53499136	CRC_04	1	1	1	0
Balaenoptera physalus	-74.0885	-39.16683333	0.222896491	CRC_05	4	0	1	1
Balaenoptera physalus	-76.08366667	-37.417	0.056799898	CRC_05	2	1	1	1
Balaenoptera physalus	-71.18583333	-21.50016667	0.736316493	CRC_06	1	0	0	1
Balaenoptera physalus	-71.07066667	-21.49316667	0	CRC_06	1	0	0	1
Balaenoptera physalus	-70.72066667	-21.65983333	0.153009612	CRC_06	2	1	1	1
Balaenoptera physalus	-71.00783333	-21.83383333	0.153009612	CRC_06	2	0	1	1
Balaenoptera physalus	-70.60766667	-21.83333333	0.45557451	CRC_06	2	0	1	1
Balaenoptera physalus	-70.59266667	-21.8265	0.145563562	CRC_06	1	0	0	1
Balaenoptera physalus	-70.2425	-22.00033333	0.055646294	CRC_06	2	1	1	1
Balaenoptera physalus	-71.71683333	-22.33333333	0.440573618	CRC_06	2	1	1	1
Balaenoptera physalus	-70.4735	-22.33366667	0.210273744	CRC_06	3	0	1	1
Balaenoptera physalus	-70.38433333	-22.3265	0.559245539	CRC_06	4	0	1	1
Balaenoptera physalus	-70.65133333	-23.50016667	0.323660895	CRC_06	4	1	1	1
Balaenoptera physalus	-70.48683333	-23.65966667	0.289486793	CRC_06	2	1	1	1
Balaenoptera physalus	-70.48833333	-23.65966667	0	CRC_06	1	1	1	1
Balaenoptera physalus	-71.952	-23.99183333	0.352733403	CRC_06	2	1	1	1
Balaenoptera physalus	-71.935	-24.16666667	0.298143155	CRC_06	1	1	1	1
Balaenoptera physalus	-70.67166667	-23.31666667	0.136152311	CRC_07	3	0	1	0
Balaenoptera physalus	-70.65366667	-23.1685	0.665508085	CRC_07	3	0	1	0
Balaenoptera physalus	-70.6515	-23.138	0	CRC_07	2	0	1	0
Balaenoptera physalus	-70.6425	-23.10633333	0.430916679	CRC_07	1	0	1	0
Balaenoptera physalus	-70.641	-23.0865	0.405455074	CRC_07	3	0	1	0
Balaenoptera physalus	-70.64	-23.07116667	1.698865406	CRC_07	2	0	1	0
Balaenoptera physalus	-70.40666667	-21.00666667	0.389198248	CRC_07	13	0	1	0
Balaenoptera physalus	-70.4065	-21.00566667	0.165248098	CRC_07	2	0	1	0
Balaenoptera physalus	-70.40616667	-21.002	1.051037812	CRC_07	1	0	1	0
Balaenoptera physalus	-71.64216667	-29.07083333	0.269828923	CRC_07	2	0	0	1
Balaenoptera physalus	-71.65033333	-29.09033333	0.522223383	CRC_07	3	0	0	1
Balaenoptera physalus	-71.65666667	-29.18516667	1.278374676	CRC_07	2	0	0	1
Balaenoptera physalus	-70.369	-19.8265	0.559245539	CRC_07	1	0	1	1
Balaenoptera physalus	-70.3695	-19.8265	0.097482921	CRC_07	3	0	1	1
Balaenoptera physalus	-70.423	-19.83333333	0.472694755	CRC_07	2	0	1	1
Balaenoptera physalus	-70.3925	-20.33333333	0.059810116	CRC_07	1	1	1	1
Balaenoptera physalus	-70.419	-20.33333333	1.036965859	CRC_07	2	1	1	1
Balaenoptera physalus	-70.35366667	-20.667	0.157568414	CRC_07	2	0	1	0
Balaenoptera physalus	-70.35833333	-20.66683333	0.382546479	CRC_07	6	0	1	0
Balaenoptera physalus	-70.41833333	-20.66666667	0.552930914	CRC_07	2	0	1	0
Balaenoptera physalus	-70.27166667	-21.33333333	0.70358966	CRC_07	1	0	1	1
Balaenoptera physalus	-70.28533333	-21.33333333	0	CRC_07	2	0	1	1
Balaenoptera physalus	-70.28566667	-21.33333333	0.559245539	CRC_07	2	0	1	1
Balaenoptera physalus	-70.20633333	-21.5	0.179920426	CRC_07	1	0	1	0
Balaenoptera physalus	-70.35766667	-21.65983333	0.61833644	CRC_07	2	0	1	0
Balaenoptera physalus	-70.50283333	-22.33333333	0.313937638	CRC_07	2	0	1	0
Balaenoptera physalus	-70.47133333	-22.33333333	1.080379418	CRC_07	4	0	1	0
Balaenoptera physalus	-70.3215	-22.66666667	0.223685088	CRC_07	1	1	1	1
Balaenoptera physalus	-70.6035	-22.99316667	0.37197503	CRC_07	1	1	1	1
Balaenoptera physalus	-70.92483333	-23.32616667	0.033920862	CRC_07	1	0	0	0
Balaenoptera physalus	-70.552	-23.66666667	0.289486793	CRC_07	2	1	1	0
Balaenoptera physalus	-70.65033333	-24.16666667	0.559245539	CRC_07	1	0	1	0
Balaenoptera physalus	-70.61933333	-24.16666667	0.638469624	CRC_07	1	0	1	0
Balaenoptera physalus	-70.50533333	-24.99316667	0.189066806	CRC_07	2	0	1	1
Balaenoptera physalus	-70.70733333	-25.667	0.020564654	CRC_08	1	1	1	1
Balaenoptera physalus	-70.82016667	-25.83333333	0.467917607	CRC_08	3	0	1	1
Balaenoptera physalus	-70.80466667	-25.83333333	0	CRC_08	2	0	1	1
Balaenoptera physalus	-70.889	-26.99316667	0.476765144	CRC_08	1	0	0	1
Balaenoptera physalus	-71.02166667	-27.16666667	0.40621768	CRC_08	1	1	0	1
Balaenoptera physalus	-71.021	-27.5	0.194223937	CRC_08	1	0	0	1
Balaenoptera physalus	-71.02566667	-27.5	0.467917607	CRC_08	1	0	0	1
Balaenoptera physalus	-71.05366667	-27.50016667	1.16209238	CRC_08	3	0	0	1
Balaenoptera physalus	-71.2735	-28.16666667	0.718952206	CRC_08	2	1	0	1
Balaenoptera physalus	-71.28683333	-28.33433333	0.968641687	CRC_08	1	0	0	1
Balaenoptera physalus	-71.32183333	-28.33416667	0.522223383	CRC_08	1	0	0	1
Balaenoptera physalus	-71.53733333	-28.33333333	0.277869258	CRC_08	1	1	1	1
Balaenoptera physalus	-71.6685	-28.83333333	0.559245539	CRC_08	1	1	1	1
Balaenoptera physalus	-71.5025	-28.83333333	0.70358966	CRC_08	3	1	1	1
Balaenoptera physalus	-71.6035	-29.00066667	0.70358966	CRC_08	1	0	0	1
Balaenoptera physalus	-71.608	-29.0005	0.622361592	CRC_08	1	0	0	1
Balaenoptera physalus	-71.641	-29.0005	0.559245539	CRC_08	3	0	0	1
Balaenoptera physalus	-71.65183333	-29.0005	0.856813875	CRC_08	2	0	0	1
Balaenoptera physalus	-71.66833333	-29.0005	0.718952206	CRC_08	3	0	0	1
Balaenoptera physalus	-71.68333333	-29.0005	0.718952206	CRC_08	1	0	0	1
Balaenoptera physalus	-71.706	-29.00066667	0.218369472	CRC_08	1	0	0	1
Balaenoptera physalus	-71.71933333	-29.00066667	0.40621768	CRC_08	1	0	0	1
Balaenoptera physalus	-71.55033333	-29.16666667	0.559245539	CRC_08	3	0	0	1
Balaenoptera physalus	-71.54166667	-29.16666667	0.097482921	CRC_08	2	0	0	1
Balaenoptera physalus	-71.55116667	-29.33333333	0	CRC_08	1	1	1	1
Balaenoptera physalus	-71.60333333	-30.16683333	0.522223383	CRC_08	3	0	0	1
Balaenoptera physalus	-71.70383333	-30.33366667	0.70358966	CRC_08	1	0	0	1
Balaenoptera physalus	-71.755	-30.33383333	0.313937638	CRC_08	5	0	0	1
Balaenoptera physalus	-71.77283333	-30.33383333	0.059810116	CRC_08	3	0	0	1
Balaenoptera physalus	-72.06916667	-30.3335	0.718952206	CRC_08	2	0	0	1
Balaenoptera physalus	-71.9915	-30.66683333	0	CRC_08	2	1	1	1
Balaenoptera physalus	-71.8405	-31.3335	0.40621768	CRC_08	2	0	0	1
Balaenoptera physalus	-72.00233333	-31.16666667	0.366211131	CRC_08	1	1	1	1
Balaenoptera physalus	-70.586	-21.75016667	1.318382865	CRC_09	2	1	1	1
Balaenoptera physalus	-70.65433333	-21.75016667	0.179920426	CRC_09	1	1	1	1
Balaenoptera physalus	-70.70333333	-21.75016667	0.218369472	CRC_09	1	1	1	1
Balaenoptera physalus	-70.44083333	-21.33383333	0.222319238	CRC_09	1	0	1	1
Balaenoptera physalus	-74.02566667	-38.5	0	CRC_10	1	1	1	0
Balaenoptera physalus	-74.03566667	-38.5	0.465993778	CRC_10	4	1	1	0
Balaenoptera physalus	-74.053	-38.5	0.194223937	CRC_10	3	1	1	0
Balaenoptera physalus	-74.11883333	-38.3335	0.552930914	CRC_10	1	0	1	1
Balaenoptera physalus	-74.09216667	-38.33333333	0.616714299	CRC_10	1	0	1	1
Balaenoptera physalus	-73.688	-38.16666667	0.61833644	CRC_10	3	0	1	1
Balaenoptera physalus	-73.74266667	-38.16666667	0.14107792	CRC_10	2	0	1	1
Balaenoptera physalus	-73.75966667	-38.16666667	0.189066806	CRC_10	2	0	1	1
Balaenoptera physalus	-73.80816667	-38.16683333	0.222319238	CRC_10	3	0	1	1
Balaenoptera physalus	-73.825	-38.16666667	0.70358966	CRC_10	1	0	1	1
Balaenoptera physalus	-73.81766667	-37.33333333	0.301731107	CRC_10	1	0	0	1
Balaenoptera physalus	-73.54266667	-36.8265	0.628769836	CRC_10	1	0	0	1
Balaenoptera physalus	-73.50516667	-36.8265	1.565682828	CRC_10	4	0	0	1
Balaenoptera physalus	-72.78533333	-35.5005	0.61833644	CRC_10	4	0	0	1
Balaenoptera physalus	-70.62633333	-20.66733333	0.472694755	CRC_11	6	1	1	1
Balaenoptera physalus	-70.64266667	-21.66716667	0.509356391	CRC_11	2	1	1	1
Balaenoptera physalus	-70.251	-21.66716667	0	CRC_11	1	0	0	1
Balaenoptera physalus	-71.45033333	-23.00083333	0.194223937	CRC_11	2	1	0	1
Balaenoptera physalus	-71.10516667	-23.001	0.665508085	CRC_11	1	0	1	1
Balaenoptera physalus	-71.88966667	-24	0.097482921	CRC_11	1	1	1	1
Balaenoptera physalus	-71.4885	-24.00066667	0.223685088	CRC_11	1	1	1	1
Balaenoptera physalus	-71.21816667	-24.33433333	0.622361592	CRC_11	1	1	1	1
Balaenoptera physalus	-71.267	-24.33333333	0.313937638	CRC_11	2	1	1	1
Balaenoptera physalus	-70.4245	-19.6668333	0.097482921	CRC_12	1	1	1	1
Balaenoptera physalus	-70.6566667	-20.3263333	0.622361592	CRC_12	1	1	1	1
Balaenoptera physalus	-70.4911667	-20.5001667	0.559245539	CRC_12	1	1	1	1
Balaenoptera physalus	-70.9373333	-23.8263333	0.097482921	CRC_12	1	1	1	1
Balaenoptera physalus	-70.6865	-24.5	0.37197503	CRC_12	1	0	0	1
Balaenoptera physalus	-70.7348333	-24.4931667	0.626477159	CRC_12	1	0	0	1
Balaenoptera physalus	-70.7501667	-24.5	0.420319212	CRC_12	1	0	0	1
Balaenoptera physalus	-72.06574	-30.49998	1.472509591	CRC_13	1	1	1	0
Balaenoptera physalus	-71.93661	-29.00006	0.490308172	CRC_13	1	0	0	1
Balaenoptera physalus	-71.82954	-29.00024	1.509078613	CRC_13	2	0	0	1
Balaenoptera physalus	-71.7757	-29.00051	0.333790826	CRC_13	2	0	0	1
Balaenoptera physalus	-71.74491	-29.00037	1.318808373	CRC_13	2	0	0	1
Balaenoptera physalus	-71.60234	-28.66686	0.384552986	CRC_13	2	1	1	1
Balaenoptera physalus	-71.36957	-28.33358	1.318808373	CRC_13	2	1	1	1
Balaenoptera physalus	-71.21495	-27.16694	0.458017341	CRC_13	2	0	1	0
Balaenoptera physalus	-70.66883333	-20.08333333	2.020531652	CRC_14	1	1	1	0
Balaenoptera physalus	-70.652	-20.08333333	0.426444857	CRC_14	1	1	1	0
Balaenoptera physalus	-70.64266667	-20.08333333	1.235582255	CRC_14	1	1	1	0
Balaenoptera physalus	-70.3685	-19.25016667	0.167532926	CRC_14	4	0	0	0
Balaenoptera physalus	-70.3095	-20.0835	1.102542824	CRC_14	2	1	1	0
Balaenoptera physalus	-71.584	-27.5835	0.396800816	CRC_14	1	0	1	0
Balaenoptera physalus	-71.53466667	-27.5835	0.41702604	CRC_14	1	0	1	0
Balaenoptera physalus	-71.8065	-28.41683333	0.41702604	CRC_14	1	1	1	1
Balaenoptera physalus	-72.7405	-28.8335	1.004734936	CRC_14	1	1	1	0
Balaenoptera physalus	-72.1215	-30.91666667	1.293977166	CRC_14	2	1	1	1
Balaenoptera physalus	-73.98883333	-37.99316667	0.638920961	CRC_15	2	0	1	0
Balaenoptera physalus	-71.92152	-25.50006	0.665445011	CRC_16	1	1	1	0
Balaenoptera physalus	-70.59705	-24.66739	0.612403076	CRC_16	1	0	1	0
Balaenoptera physalus	-71.69317	-24.33474	0.182977821	CRC_16	1	0	0	0
Balaenoptera physalus	-70.72158	-23.67841	0.333790826	CRC_16	1	1	1	1
Balaenoptera physalus	-71.60668	-21.66675	1.806300416	CRC_16	2	1	1	0
Balaenoptera physalus	-71.4213	-21.66707	0.497508375	CRC_16	2	1	0	0
Balaenoptera physalus	-70.19289	-21.00027	0.155213235	CRC_16	1	0	1	0
Balaenoptera physalus	-70.58991	-20.33279	0.101990911	CRC_16	1	0	1	0
Balaenoptera physalus	-70.52072	-20.00001	1.574594336	CRC_16	4	0	0	0
Balaenoptera physalus	-70.51546	-19.99988	0.812367284	CRC_16	2	0	0	0
Balaenoptera physalus	-70.96872	-19.16845	0.745741598	CRC_16	1	0	1	0
Balaenoptera physalus	-70.80423	-18.50145	0.300273567	CRC_16	2	1	1	0
Balaenoptera physalus	-70.71884	-18.41554	0.722310289	CRC_16	2	1	1	1
Balaenoptera physalus	-70.7058	-18.41489	0.783752585	CRC_16	3	1	1	1
Balaenoptera physalus	-70.62988	-23.33386	0.19178972	CRC_17	1	0	0	0
Balaenoptera physalus	-70.51756	-22.83392	1.102542824	CRC_17	2	1	0	0
Balaenoptera physalus	-70.36256	-22.66726	0.201461054	CRC_17	2	1	1	0
Balaenoptera physalus	-70.36098	-22.66728	2.206125345	CRC_17	2	1	1	0
Balaenoptera physalus	-70.28757	-22.50037	0.182977821	CRC_17	1	1	1	0
Balaenoptera physalus	-70.28977	-22.33323	1.054859851	CRC_17	2	1	1	0
Balaenoptera physalus	-70.27805	-22.33317	0.665445011	CRC_17	1	1	1	0
Balaenoptera physalus	-70.27951	-21.83445	0.871742585	CRC_17	1	0	0	0
Balaenoptera physalus	-70.17646	-21.1671	1.090201282	CRC_17	1	0	1	0
Balaenoptera physalus	-70.50258	-20.66718	0.101115301	CRC_17	1	1	1	0
Balaenoptera physalus	-70.47089	-20.83373	0.333790826	CRC_17	3	1	1	0
Balaenoptera physalus	-70.43183	-20.83373	0.460825549	CRC_17	2	1	1	0
Balaenoptera physalus	-70.40985	-20.83359	1.102542824	CRC_17	2	1	1	0
Balaenoptera physalus	-70.52662	-20.50035	0.497508375	CRC_17	1	0	0	0
Balaenoptera physalus	-70.37222	-20.33356	0.167532926	CRC_17	2	0	1	0
Balaenoptera physalus	-70.69676	-18.4176	1.004734936	CRC_17	1	1	0	1
Balaenoptera physalus	-70.68323	-18.41746	0.722310289	CRC_17	1	1	0	1
Balaenoptera physalus	-70.50224	-25.00058	1.102542831	CRC_18	2	1	1	0
Balaenoptera physalus	-71.0004	-25.4999	1.00473494	CRC_18	1	1	1	0
Balaenoptera physalus	-70.95073	-25.50015	1.512874828	CRC_18	3	1	1	0
Balaenoptera physalus	-70.9073	-25.50051	0.229883449	CRC_18	1	1	1	0
Balaenoptera physalus	-70.85788	-25.50038	1.428179448	CRC_18	1	1	1	0
Balaenoptera physalus	-70.77151	-26.50079	0.961112383	CRC_18	2	1	1	0
Balaenoptera physalus	-70.8039	-26.50069	1.893021853	CRC_18	2	1	1	0
Balaenoptera physalus	-70.91161	-26.33348	0.385612738	CRC_18	1	1	0	0
Balaenoptera physalus	-71.09799	-26.83333	0.497508378	CRC_18	2	1	1	0
Balaenoptera physalus	-71.12414	-26.83334	0.385612738	CRC_18	3	1	1	0
Balaenoptera physalus	-71.132	-26.83338	1.142542418	CRC_18	2	1	1	0
Balaenoptera physalus	-71.0249	-27.5017	0.789827225	CRC_18	1	0	1	0
Balaenoptera physalus	-71.24347	-27.5008	1.235582263	CRC_18	2	0	1	0
Balaenoptera physalus	-71.42087	-28.33415	0.65743959	CRC_18	1	1	0	0
Balaenoptera physalus	-71.57619	-29.16705	0.101115302	CRC_18	1	0	1	0
Balaenoptera physalus	-72.70564	-33.00052	0.536118344	CRC_19	2	1	0	0
Balaenoptera physalus	-72.58079	-31.75059	0.182977822	CRC_19	2	1	1	0
Balaenoptera physalus	-72.56228	-31.75047	1.318808386	CRC_19	1	1	1	0
Balaenoptera physalus	-72.35677	-31.75034	0.499235563	CRC_19	2	1	1	0
Balaenoptera physalus	-71.93104	-31.33345	0.333790828	CRC_19	3	1	0	0
Balaenoptera physalus	-72.06998	-31.33378	1.664695479	CRC_19	2	1	0	0
Balaenoptera physalus	-72.60253	-31.3339	0.417026041	CRC_19	2	1	1	0
Balaenoptera physalus	-72.74277	-31.33378	0.499235563	CRC_19	1	1	1	0
Balaenoptera physalus	-72.77931	-31.33396	0.201461055	CRC_19	1	1	1	0
Balaenoptera physalus	-72.84416	-30.08397	0.789827225	CRC_19	1	1	1	0
Balaenoptera physalus	-72.10947	-29.6673	1.63611062	CRC_19	3	0	1	0
Balaenoptera physalus	-72.05062	-29.25044	0.536118344	CRC_19	1	1	0	0
Balaenoptera physalus	-73.10674	-28.41701	0.95035397	CRC_19	4	0	0	0
Balaenoptera physalus	-72.9407	-28.4199	1.512874828	CRC_19	3	0	0	0
Balaenoptera physalus	-72.49866	-28.41744	0.497508378	CRC_19	4	1	0	0
Balaenoptera physalus	-72.42798	-28.41768	1.235582263	CRC_19	4	1	0	0
Balaenoptera physalus	-72.38624	-28.41761	1.664695479	CRC_19	3	1	0	0
Balaenoptera physalus	-72.35493	-28.41754	0.215868564	CRC_19	1	1	0	0
Balaenoptera physalus	-72.69088	-27.58432	0.665445014	CRC_19	1	1	0	1
Balaenoptera physalus	-71.11902	-25.50027	0.638920963	CRC_19	1	0	1	0
Balaenoptera physalus	-70.65578	-23.41694	1.893021853	CRC_19	4	0	1	0
Balaenoptera physalus	-70.4257	-22.99995	0.092900275	CRC_19	1	0	1	0
Balaenoptera physalus	-70.3129	-22.58344	0.101990911	CRC_19	1	0	0	0
Balaenoptera physalus	-70.15396	-21.33343	1.876868998	CRC_19	4	1	1	0
Balaenoptera physalus	-71.53887	-19.24997	0.536118344	CRC_19	1	0	0	0
Balaenoptera physalus	-71.40062	-19.25024	1.359218167	CRC_19	2	0	1	0
Balaenoptera physalus	-70.57484	-18.50115	0.846913177	CRC_21	2	0	1	0
Balaenoptera physalus	-70.56474	-18.50117	1.864697752	CRC_21	1	0	1	0
Balaenoptera physalus	-70.87891	-19.00102	0.356399453	CRC_21	1	0	1	0
Balaenoptera physalus	-71.1207	-19.0007	0.333790828	CRC_21	1	1	0	0
Balaenoptera physalus	-71.13761	-19.00055	0.201461055	CRC_21	1	1	0	0
Balaenoptera physalus	-71.47192	-18.99927	0.580083988	CRC_21	1	1	1	0
Balaenoptera physalus	-70.35243	-21.66738	0.352485641	CRC_21	1	1	1	0
Balaenoptera physalus	-70.20298	-21.67028	0.343885818	CRC_21	2	0	1	0
Balaenoptera physalus	-70.63054	-23.16812	0.325852872	CRC_21	2	0	1	0
Balaenoptera physalus	-70.46193	-23.6675	1.472509601	CRC_21	1	1	0	0
Balaenoptera physalus	-70.78643	-25.83593	0.275422748	CRC_21	1	0	1	0
Balaenoptera physalus	-70.50394	-18.50007	1.235582263	CRC_22	2	1	0	0
Balaenoptera physalus	-70.45436	-18.83338	0.222896492	CRC_22	1	0	1	0
Balaenoptera physalus	-70.46154	-19.33412	0.65743959	CRC_22	1	0	1	0
Balaenoptera physalus	-70.48333	-19.33417	0.497508378	CRC_22	2	0	1	0
Balaenoptera physalus	-70.50254	-19.33421	0.490308174	CRC_22	1	0	1	0
Balaenoptera physalus	-70.60696	-19.16676	1.102542831	CRC_22	1	1	0	0
Balaenoptera physalus	-70.59303	-19.16674	0.688510873	CRC_22	2	1	0	0
Balaenoptera physalus	-70.58923	-19.16673	0.167532927	CRC_22	3	1	0	0
Balaenoptera physalus	-70.57168	-19.16672	1.318808386	CRC_22	2	1	0	0
Balaenoptera physalus	-70.56467	-19.16673	0	CRC_22	5	1	0	0
Balaenoptera physalus	-70.55381	-19.16673	2.313809829	CRC_22	2	1	0	0
Balaenoptera physalus	-70.51097	-19.16673	0.226097119	CRC_22	1	1	0	0
Balaenoptera physalus	-70.49582	-19.50183	0.396800818	CRC_22	1	0	1	0
Balaenoptera physalus	-70.47246	-19.50167	0.101115302	CRC_22	2	0	1	0
Balaenoptera physalus	-70.4472	-19.50154	0.961112383	CRC_22	3	0	1	0
Balaenoptera physalus	-70.26897	-19.66661	1.119165578	CRC_22	1	0	0	0
Balaenoptera physalus	-70.29374	-19.66663	0.7457416	CRC_22	1	0	0	0
Balaenoptera physalus	-70.3475	-19.66662	0	CRC_22	2	0	0	0
Balaenoptera physalus	-70.37875	-19.66657	1.054859856	CRC_22	1	0	0	0
Balaenoptera physalus	-70.2243	-21.0001	0.812367289	CRC_22	1	0	0	0
Balaenoptera physalus	-70.38088	-21.00003	0.902118066	CRC_22	1	0	0	0
Balaenoptera physalus	-70.42855	-21.16519	0.961112383	CRC_22	3	0	1	0
Balaenoptera physalus	-70.10608	-21.49997	1.102542831	CRC_22	1	0	1	0
Balaenoptera physalus	-70.11346	-21.49996	0	CRC_22	1	0	1	0
Balaenoptera physalus	-70.16067	-21.49998	0.682665454	CRC_22	3	0	1	0
Balaenoptera physalus	-70.25803	-21.66655	0	CRC_22	2	1	1	0
Balaenoptera physalus	-70.22807	-21.66666	1.472509601	CRC_22	1	1	1	0
Balaenoptera physalus	-70.22387	-21.66664	2.020531671	CRC_22	3	1	1	0
Balaenoptera physalus	-70.39034	-21.99998	0.384552993	CRC_22	2	1	1	0
Balaenoptera physalus	-70.34286	-21.99998	0.568215255	CRC_22	3	1	1	0
Balaenoptera physalus	-70.32426	-21.99998	0.306858438	CRC_22	2	1	1	0
Balaenoptera physalus	-70.2521	-22.16677	1.359218167	CRC_22	1	0	1	0
Balaenoptera physalus	-70.2596	-22.16682	1.472509601	CRC_22	1	0	1	0
Balaenoptera physalus	-70.27639	-22.50016	0.182977822	CRC_22	1	0	0	0
Balaenoptera physalus	-70.31889	-22.50016	0.275422748	CRC_22	1	0	0	0
Balaenoptera physalus	-70.29858	-22.33343	0.138465953	CRC_22	1	0	0	0
Balaenoptera physalus	-70.34541	-22.66669	0.396800818	CRC_22	2	1	1	0
Balaenoptera physalus	-70.33556	-22.83332	0.568215255	CRC_22	2	0	1	0
Balaenoptera physalus	-70.3664	-22.83342	0.497508378	CRC_22	2	0	1	0
Balaenoptera physalus	-70.3762	-22.83346	0.497508378	CRC_22	1	0	1	0
Balaenoptera physalus	-70.64686	-23.50004	1.856726546	CRC_22	2	1	0	0
Balaenoptera physalus	-70.52892	-23.83221	0.396800818	CRC_22	3	1	0	0
Balaenoptera physalus	-70.53114	-23.83298	1.512874828	CRC_22	2	1	0	0
Balaenoptera physalus	-70.594	-23.99969	0.961112383	CRC_22	1	0	0	0
Balaenoptera physalus	-70.59873	-24.66648	0.589763883	CRC_22	2	1	0	1
Balaenoptera physalus	-70.50325	-25.00071	0.885132516	CRC_22	1	0	0	0
Balaenoptera physalus	-71.14799	-27.83418	0.499235563	CRC_23	1	0	1	0
Balaenoptera physalus	-71.84364	-30.50015	0.683215468	CRC_23	1	1	0	0
Balaenoptera physalus	-73.24956	-32.58416	0.682665454	CRC_24	2	1	1	0
Balaenoptera physalus	-73.07227	-32.58384	0.7457416	CRC_24	1	1	1	0
Balaenoptera physalus	-72.88787	-32.58341	1.382900453	CRC_24	1	1	1	0
Balaenoptera physalus	-72.77831	-31.33565	1.114705015	CRC_24	1	1	0	0
Balaenoptera physalus	-72.39762	-29.2507	0.536118344	CRC_24	1	1	1	1
Balaenoptera physalus	-72.32583	-29.25068	0.580083988	CRC_24	2	1	1	1
Balaenoptera physalus	-72.29436	-29.24981	0	CRC_24	2	0	0	0
Balaenoptera physalus	-72.23869	-29.24983	0.458017346	CRC_24	1	0	0	0
Balaenoptera physalus	-72.1635	-29.2499	0.260296523	CRC_24	1	0	0	0
Balaenoptera physalus	-72.04091	-29.24994	0.536118344	CRC_24	1	0	0	0
Balaenoptera physalus	-71.96915	-28.83319	1.742127274	CRC_24	1	0	0	0
Balaenoptera physalus	-72.5361	-28.83478	1.864697752	CRC_24	1	0	0	0
Balaenoptera physalus	-72.67287	-28.83475	0.300273568	CRC_24	3	0	0	0
Balaenoptera physalus	-71.68098	-27.58772	0.682665454	CRC_24	1	0	1	0
Balaenoptera physalus	-71.11171	-25.91675	0.144831624	CRC_24	2	1	0	0
Balaenoptera physalus	-71.0491	-25.91709	0.19178972	CRC_24	1	1	0	0
Balaenoptera physalus	-71.00513	-25.917	0.101115302	CRC_24	1	1	0	0
Balaenoptera physalus	-70.65401	-23.41699	0.418908377	CRC_24	1	0	1	0
Balaenoptera physalus	-73.62028	-36.66677	0.812367289	CRC_25	10	1	0	0
Balaenoptera physalus	-73.57656	-36.6668	0.201461055	CRC_25	15	1	0	0
Balaenoptera physalus	-73.57581	-36.66679	1.359218167	CRC_25	12	1	0	0
Balaenoptera physalus	-73.53465	-36.66682	0.812367289	CRC_25	5	1	0	0
Balaenoptera physalus	-73.53342	-36.33355	0.580083988	CRC_25	3	0	1	0
Balaenoptera physalus	-73.51876	-36.33355	0.638920963	CRC_25	1	0	1	0
Balaenoptera physalus	-73.36181	-36.33357	0.333790828	CRC_25	2	0	1	0
Balaenoptera physalus	-72.96385	-36.001	0.7457416	CRC_25	2	1	1	0
Balaenoptera physalus	-73.08599	-36.00076	1.235582263	CRC_25	2	1	1	0
Balaenoptera physalus	-73.11414	-36.00077	1.472509601	CRC_25	4	1	1	0
Balaenoptera physalus	-73.23396	-36.00053	0.072692429	CRC_25	2	1	1	0
Balaenoptera physalus	-73.2458	-36.00048	0.888740231	CRC_25	2	1	1	0
Balaenoptera physalus	-73.26755	-36.00049	1.192535813	CRC_25	1	1	1	0
Balaenoptera physalus	-73.52398	-36.16726	0.812367289	CRC_25	3	1	1	1
Balaenoptera physalus	-73.46462	-36.16729	0.333790828	CRC_25	2	1	1	1
Balaenoptera physalus	-73.3904	-36.16726	0.285192873	CRC_25	1	1	1	1
Balaenoptera physalus	-73.32813	-36.16725	0.65743959	CRC_25	1	1	1	1
Balaenoptera physalus	-73.27909	-36.1673	0	CRC_25	2	1	1	1
Balaenoptera physalus	-73.11581	-36.1673	0.417026041	CRC_25	1	1	1	1
Balaenoptera physalus	-73.09788	-36.16728	0.665445014	CRC_25	2	1	1	1
Balaenoptera physalus	-73.01468	-36.16731	0.333790828	CRC_25	3	1	1	1
Balaenoptera physalus	-72.99902	-36.16734	0.201461055	CRC_25	2	1	1	1
Balaenoptera physalus	-72.44694	-35.00074	0.396800818	CRC_25	4	0	1	0
Balaenoptera physalus	-71.79549	-32.83388	0.589763883	CRC_25	2	1	0	0
Balaenoptera physalus	-71.66521	-32.66686	0.384552993	CRC_25	3	0	1	0
Balaenoptera physalus	-71.672	-32.6669	1.876868998	CRC_25	5	0	1	0
Balaenoptera physalus	-71.68229	-32.66694	0.65743959	CRC_25	3	0	1	0
Balaenoptera physalus	-71.70562	-32.66696	1.235582263	CRC_25	3	0	1	0
Balaenoptera physalus	-70.46098	-18.66748	0.755907897	CRC_26	1	0	1	0
Balaenoptera physalus	-71.05692	-18.66938	1.318808386	CRC_26	1	0	1	0
Balaenoptera physalus	-70.44508	-18.83328	0.888740231	CRC_26	2	0	1	0
Balaenoptera physalus	-70.20808	-19.66612	1.876868998	CRC_26	2	0	1	0
Balaenoptera physalus	-70.25179	-19.66654	1.359218167	CRC_26	1	0	1	0
Balaenoptera physalus	-70.2915	-19.66936	1.235582263	CRC_26	2	0	1	0
Balaenoptera physalus	-70.70464	-25.50216	0.03434482	CRC_26	1	0	1	0
Balaenoptera physalus	-70.67473	-26.00073	1.090201286	CRC_26	1	0	0	0
Balaenoptera physalus	-70.67945	-26.00064	0.641804868	CRC_26	1	0	0	0
Balaenoptera musculus	-70.53866667	-20.6595	0.257736267	CRC_02	2	0	1	0
Balaenoptera musculus	-70.39233333	-22.16666667	0.821380955	CRC_02	2	0	0	1
Balaenoptera musculus	-70.59016667	-23.8335	0.649225804	CRC_02	3	1	1	1
Balaenoptera musculus	-70.69266667	-25.3335	0.078803824	CRC_03	1	1	1	0
Balaenoptera musculus	-71.784	-28.8265	1.235582255	CRC_03	2	1	0	0
Balaenoptera musculus	-71.48333333	-29.99316667	0.722310289	CRC_03	1	0	0	1
Balaenoptera musculus	-71.85633333	-30.8335	1.922224753	CRC_03	1	0	0	0
Balaenoptera musculus	-70.642	-21.00016667	1.013697173	CRC_06	2	1	1	1
Balaenoptera musculus	-70.82016667	-21.0005	1.565682828	CRC_06	2	1	1	1
Balaenoptera musculus	-70.82333333	-21.00033333	0.263026066	CRC_06	1	1	1	1
Balaenoptera musculus	-70.8755	-21.00016667	0.812435359	CRC_06	2	1	1	1
Balaenoptera musculus	-70.634	-22.00016667	0.033920862	CRC_06	1	1	1	1
Balaenoptera musculus	-70.37	-22.167	0.179920426	CRC_06	2	1	1	1
Balaenoptera musculus	-71.87016667	-22.33366667	0.110869087	CRC_06	1	1	1	1
Balaenoptera musculus	-71.60233333	-22.3335	0.236641787	CRC_06	1	1	1	1
Balaenoptera musculus	-70.52033333	-20.50033333	0.091347994	CRC_07	1	0	1	0
Balaenoptera musculus	-70.83816667	-23.50016667	0.467917607	CRC_07	2	0	0	1
Balaenoptera musculus	-70.95316667	-23.32616667	1.565682828	CRC_07	2	0	0	0
Balaenoptera musculus	-70.552	-23.66666667	0.289486793	CRC_07	2	1	1	0
Balaenoptera musculus	-70.59316667	-24.00033333	0.289486793	CRC_07	2	0	1	0
Balaenoptera musculus	-70.62483333	-24.00033333	0.382546479	CRC_07	2	0	1	0
Balaenoptera musculus	-70.64083333	-24.00016667	0.319234812	CRC_07	1	0	1	0
Balaenoptera musculus	-70.62183333	-24.16666667	0.263026066	CRC_07	2	0	1	0
Balaenoptera musculus	-70.62266667	-24.33333333	0.903947402	CRC_07	2	1	1	1
Balaenoptera musculus	-71.26916667	-28.15983333	0.097482921	CRC_08	3	1	0	1
Balaenoptera musculus	-71.9565	-30.33366667	0	CRC_08	2	0	0	1
Balaenoptera musculus	-72.00516667	-30.5	0.559245539	CRC_08	2	1	1	1
Balaenoptera musculus	-73.7425	-40.167	0.549884315	CRC_10	3	1	1	1
Balaenoptera musculus	-73.78933333	-40.167	0.14107792	CRC_10	4	1	1	1
Balaenoptera musculus	-71.33483333	-19.33483333	0.465993778	CRC_11	1	0	0	1
Balaenoptera musculus	-70.6175	-20.667	0.255651025	CRC_11	2	1	1	1
Balaenoptera musculus	-70.98666667	-21.00016667	0	CRC_11	1	1	1	1
Balaenoptera musculus	-70.80016667	-21.0005	0	CRC_11	1	1	1	1
Balaenoptera musculus	-70.5835	-21.00066667	0.70358966	CRC_11	3	1	1	1
Balaenoptera musculus	-70.71883333	-22.9925	0.450913496	CRC_11	2	0	1	1
Balaenoptera musculus	-70.5066667	-21.6666667	0.718952206	CRC_12	1	1	1	1
Balaenoptera musculus	-71.58916	-28.50084	0.285192869	CRC_13	3	1	1	1
Balaenoptera musculus	-71.86113	-25.3343	0.805632445	CRC_16	1	1	1	0
Balaenoptera musculus	-71.52342	-19.6644	0	CRC_16	1	0	1	0
Balaenoptera musculus	-71.72754	-18.99909	0.113167514	CRC_16	1	0	1	1
Balaenoptera musculus	-71.71085	-18.99949	0.961112377	CRC_16	2	0	1	1
Balaenoptera musculus	-71.62981	-18.83477	0	CRC_16	1	0	0	0
Balaenoptera musculus	-71.56339	-18.83468	0.396800816	CRC_16	2	0	0	0
Balaenoptera musculus	-70.8395	-23.50067	0.83405208	CRC_17	1	0	1	0
Balaenoptera musculus	-70.32841	-19.50051	1.472509591	CRC_17	1	0	1	0
Balaenoptera musculus	-73.24614	-30.08335	1.318808386	CRC_19	3	1	1	0
Balaenoptera musculus	-73.11802	-30.08372	0.396800818	CRC_19	2	1	1	0
Balaenoptera musculus	-72.73428	-30.08418	1.235582263	CRC_19	1	1	0	0
Balaenoptera musculus	-72.68972	-30.08427	0.902118066	CRC_19	1	1	0	0
Balaenoptera musculus	-72.09384	-29.66672	1.69542738	CRC_19	2	0	1	0
Balaenoptera musculus	-71.65923	-18.83506	0.396800818	CRC_21	1	1	0	0
Balaenoptera musculus	-71.61241	-18.83413	0.961112383	CRC_21	2	1	0	0
Balaenoptera musculus	-71.01972	-19.00005	0.101115302	CRC_21	1	0	0	0
Balaenoptera musculus	-71.54115	-19.00042	0.580083988	CRC_21	1	1	1	0
Balaenoptera musculus	-70.94731	-19.1674	1.69542738	CRC_21	2	0	1	0
Balaenoptera musculus	-70.92941	-19.16729	0.239117317	CRC_21	2	0	1	0
Balaenoptera musculus	-70.81116	-21.00094	0.470969175	CRC_21	2	1	0	0
Balaenoptera musculus	-71.39512	-21.33412	0.396800818	CRC_21	1	1	0	1
Balaenoptera musculus	-70.55995	-19.16674	2.020531671	CRC_22	2	1	0	0
Balaenoptera musculus	-70.38235	-20.83337	1.876868998	CRC_22	2	1	0	0
Balaenoptera musculus	-70.43091	-21.33335	1.512874828	CRC_22	1	1	0	0
Balaenoptera musculus	-70.57408	-24.33323	2.313809829	CRC_22	2	0	0	0
Balaenoptera musculus	-70.57995	-24.83352	1.142542418	CRC_22	2	1	0	0
Balaenoptera musculus	-70.57655	-24.8335	0.144831624	CRC_22	1	1	0	0
Balaenoptera musculus	-73.81646	-39.50059	0.846913177	CRC_25	1	0	2	0
Physeter macrocephalus	-71.39133333	-21.50033333	0.393013706	CRC_01	3	0	1	1
Physeter macrocephalus	-71.33466667	-21.50133333	0.53499136	CRC_01	1	0	1	1
Physeter macrocephalus	-71.30816667	-21.506	0.167532926	CRC_01	3	0	1	1
Physeter macrocephalus	-71.25066667	-21.49316667	0	CRC_01	2	0	1	1
Physeter macrocephalus	-71.206	-21.50033333	1.142542414	CRC_01	2	0	1	1
Physeter macrocephalus	-71.009	-21.5005	1.914910108	CRC_01	2	0	1	1
Physeter macrocephalus	-70.98666667	-21.50033333	1.160167972	CRC_01	4	0	1	1
Physeter macrocephalus	-70.90633333	-25.33383333	0.453813138	CRC_01	3	0	0	1
Physeter macrocephalus	-71.13933333	-25.334	0.23145158	CRC_01	2	0	1	1
Physeter macrocephalus	-70.493	-18.41666667	0.162064141	CRC_02	1	1	1	1
Physeter macrocephalus	-70.3565	-22.16683333	0.201461054	CRC_02	3	0	0	1
Physeter macrocephalus	-70.80466667	-23.993	0.657439586	CRC_02	5	1	1	1
Physeter macrocephalus	-72.34316667	-34.83383333	1.074894441	CRC_04	4	1	1	1
Physeter macrocephalus	-70.85066667	-19.16683333	0.045848464	CRC_06	2	0	0	0
Physeter macrocephalus	-70.74316667	-19.5	1.278374676	CRC_06	2	0	1	0
Physeter macrocephalus	-70.62383333	-19.50083333	0.157568414	CRC_06	11	0	1	0
Physeter macrocephalus	-70.958	-21.83333333	0.070808407	CRC_06	9	0	1	1
Physeter macrocephalus	-71.421	-22.5	0.298287494	CRC_06	3	1	1	1
Physeter macrocephalus	-71.57133333	-22.493	0.338139793	CRC_06	2	1	1	1
Physeter macrocephalus	-72.03766667	-22.33516667	1.118491077	CRC_06	2	1	1	1
Physeter macrocephalus	-72.02533333	-22.3335	0.383285452	CRC_06	2	1	1	1
Physeter macrocephalus	-71.602	-22.3335	0.599965194	CRC_06	3	1	1	1
Physeter macrocephalus	-71.75816667	-23.22	0.186670452	CRC_06	4	0	1	1
Physeter macrocephalus	-71.77483333	-23.27	0.831200857	CRC_06	3	0	1	1
Physeter macrocephalus	-71.79083333	-23.31916667	0.39308115	CRC_06	3	0	1	1
Physeter macrocephalus	-71.792	-23.32266667	0.39500442	CRC_06	2	0	1	1
Physeter macrocephalus	-71.80166667	-23.33816667	0.747850691	CRC_06	2	0	1	1
Physeter macrocephalus	-71.8025	-23.341	0.488935805	CRC_06	2	0	1	1
Physeter macrocephalus	-71.82316667	-23.75983333	0.327015143	CRC_06	2	1	1	1
Physeter macrocephalus	-71.9065	-23.66666667	0.022282269	CRC_06	2	1	1	1
Physeter macrocephalus	-71.9195	-23.692	0.681365624	CRC_06	2	1	1	1
Physeter macrocephalus	-71.92266667	-23.70883333	0.44248401	CRC_06	5	1	1	1
Physeter macrocephalus	-71.507	-23.8265	0.804528794	CRC_06	2	1	1	1
Physeter macrocephalus	-71.0835	-24.16666667	0.552930914	CRC_06	4	1	1	1
Physeter macrocephalus	-71.77166667	-24.16666667	1.801015218	CRC_06	3	1	1	1
Physeter macrocephalus	-71.62266667	-25.66816667	0.366211131	CRC_06	3	1	1	1
Physeter macrocephalus	-71.60266667	-25.66783333	1.746292282	CRC_06	3	1	1	1
Physeter macrocephalus	-71.07116667	-25.66966667	0.165248098	CRC_06	2	1	1	1
Physeter macrocephalus	-71.05816667	-25.66833333	0.03899088	CRC_06	1	1	1	1
Physeter macrocephalus	-71.043	-25.6595	0.574478552	CRC_06	1	1	1	1
Physeter macrocephalus	-71.02	-25.65966667	0.552930914	CRC_06	1	1	1	1
Physeter macrocephalus	-71.99316667	-25.8415	0.055646294	CRC_06	4	1	1	1
Physeter macrocephalus	-70.83533333	-24.99316667	0.269828923	CRC_07	1	0	1	1
Physeter macrocephalus	-70.97166667	-21.33333333	0.718952206	CRC_11	8	1	1	1
Physeter macrocephalus	-70.99283333	-21.33383333	0.277869258	CRC_11	7	1	1	1
Physeter macrocephalus	-71.022	-21.33366667	0.790892626	CRC_11	4	1	1	1
Physeter macrocephalus	-71.04033333	-21.3335	0.61833644	CRC_11	6	1	1	1
Physeter macrocephalus	-71.10966667	-21.33366667	1.210260935	CRC_11	6	1	1	1
Physeter macrocephalus	-71.13466667	-21.33333333	0.61833644	CRC_11	3	1	1	1
Physeter macrocephalus	-71.68633333	-25.335	0	CRC_11	2	0	1	1
Physeter macrocephalus	-71.42116667	-25.49316667	0.70358966	CRC_11	6	0	0	1
Physeter macrocephalus	-71.61866667	-25.50033333	1.565682828	CRC_11	1	0	0	1
Physeter macrocephalus	-71.62033333	-25.50033333	0.40621768	CRC_11	4	0	0	1
Physeter macrocephalus	-70.6683333	-20.6673333	0.157568414	CRC_12	2	1	1	1
Physeter macrocephalus	-71.07302	-27.00042	0.385612735	CRC_13	4	1	1	0
Physeter macrocephalus	-71.704	-27.58366667	0.783752585	CRC_14	2	1	1	1
Physeter macrocephalus	-71.68966667	-27.58383333	0.167532926	CRC_14	4	1	1	1
Physeter macrocephalus	-71.66883333	-27.5835	0.888740228	CRC_14	3	1	1	1
Physeter macrocephalus	-72.3685	-31.33333333	0.26749568	CRC_14	1	1	1	1
Physeter macrocephalus	-72.3025	-34.15966667	0.961112377	CRC_15	1	0	0	0
Physeter macrocephalus	-72.23483333	-34.5	1.472509591	CRC_15	3	0	1	0
Physeter macrocephalus	-72.12543	-25.66583	1.876868975	CRC_16	5	1	0	0
Physeter macrocephalus	-72.11811	-25.66572	2.103343244	CRC_16	2	1	0	0
Physeter macrocephalus	-71.5549	-25.16681	1.102542824	CRC_16	4	0	0	0
Physeter macrocephalus	-71.55009	-25.16783	0.396800816	CRC_16	2	0	0	0
Physeter macrocephalus	-71.3584	-25.16832	0.229883447	CRC_16	3	0	0	0
Physeter macrocephalus	-71.32632	-25.16765	1.359218158	CRC_16	5	0	0	0
Physeter macrocephalus	-71.26965	-25.16645	1.570240375	CRC_16	1	0	0	0
Physeter macrocephalus	-71.24723	-25.16652	0.812367284	CRC_16	1	0	0	0
Physeter macrocephalus	-71.2249	-25.16642	1.090201282	CRC_16	2	0	0	0
Physeter macrocephalus	-70.98311	-24.99955	1.248005525	CRC_16	1	0	1	0
Physeter macrocephalus	-70.89819	-24.9994	1.119165564	CRC_16	6	0	1	0
Physeter macrocephalus	-70.78167	-25.0006	0.167532926	CRC_16	1	1	1	0
Physeter macrocephalus	-72.09576	-24.33805	0.229883447	CRC_16	2	0	0	0
Physeter macrocephalus	-70.82114	-21.6677	2.086733337	CRC_16	2	1	1	0
Physeter macrocephalus	-71.94645	-20.78906	1.806300416	CRC_16	2	1	1	0
Physeter macrocephalus	-71.62904	-21.00043	1.509078613	CRC_16	6	0	0	0
Physeter macrocephalus	-71.61942	-21.00032	0.373803057	CRC_16	4	0	0	0
Physeter macrocephalus	-71.7283	-19.66871	0.201461054	CRC_16	1	1	1	0
Physeter macrocephalus	-70.50071	-20.33337	0.490308172	CRC_17	1	0	1	0
Physeter macrocephalus	-70.49197	-20.33337	0.470969172	CRC_17	1	0	1	0
Physeter macrocephalus	-70.48232	-20.33328	1.090201282	CRC_17	2	0	1	0
Physeter macrocephalus	-70.47771	-20.33335	0.961112377	CRC_17	1	0	1	0
Physeter macrocephalus	-70.4476	-20.33341	1.574594336	CRC_17	2	0	1	0
Physeter macrocephalus	-71.5455	-28.33455	1.472509601	CRC_18	2	1	0	0
Physeter macrocephalus	-71.53895	-28.33439	0.973220859	CRC_18	3	1	0	0
Physeter macrocephalus	-72.27891833	-34.66676833	0.7457416	CRC_20	2	1	0	1
Physeter macrocephalus	-71.86608	-33.16655	1.114705015	CRC_20	1	1	1	0
Physeter macrocephalus	-71.90239667	-33.16671833	0.766179306	CRC_20	1	1	1	0
Physeter macrocephalus	-71.5209	-18.50126	0.961112383	CRC_21	2	1	0	0
Physeter macrocephalus	-71.50294	-18.50103	0.885132516	CRC_21	2	1	0	0
Physeter macrocephalus	-71.17712	-19.00014	0	CRC_21	4	1	0	0
Physeter macrocephalus	-71.81021	-19.66795	1.119165578	CRC_21	4	1	0	0
Physeter macrocephalus	-70.73286	-21.00067	1.63611062	CRC_21	2	1	1	0
Physeter macrocephalus	-70.72416	-21.0005	0.239117317	CRC_21	1	1	1	0
Physeter macrocephalus	-71.20431	-22.16836	0	CRC_21	4	0	1	0
Physeter macrocephalus	-71.19382	-22.83383	0.333790828	CRC_21	1	0	1	0
Physeter macrocephalus	-71.13231	-22.8336	1.102542831	CRC_21	2	0	1	0
Physeter macrocephalus	-71.1299	-22.83358	0.215868564	CRC_21	2	0	1	0
Physeter macrocephalus	-70.92336	-22.83399	0.201461055	CRC_21	1	0	1	0
Physeter macrocephalus	-70.91507	-22.83394	0.417026041	CRC_21	2	0	1	0
Physeter macrocephalus	-70.88789	-22.83385	0.470969175	CRC_21	2	0	1	0
Physeter macrocephalus	-70.88071	-22.83382	1.876868998	CRC_21	4	0	1	0
Physeter macrocephalus	-71.49655	-22.99655	0.333790828	CRC_21	1	1	1	1
Physeter macrocephalus	-71.71455	-23.66856	0.961112383	CRC_21	2	0	1	0
Physeter macrocephalus	-73.34178	-32.99799	1.235582263	CRC_24	1	1	0	1
Physeter macrocephalus	-71.45846	-27.58453	0.902118066	CRC_24	5	0	0	0
Physeter macrocephalus	-71.45046	-27.58449	1.141974532	CRC_24	5	0	0	0
Physeter macrocephalus	-71.74638	-32.83379	1.102542831	CRC_25	1	1	0	0
Physeter macrocephalus	-71.62714	-32.6676	0.333790828	CRC_25	2	0	1	0
Physeter macrocephalus	-71.71648	-32.66698	0.409827159	CRC_25	1	0	1	0
Physeter macrocephalus	-71.73032	-32.66703	0.497508378	CRC_25	1	0	1	0
Physeter macrocephalus	-71.74049	-32.1673	1.114705015	CRC_25	2	0	1	0
Physeter macrocephalus	-71.86924	-32.16794	1.359218167	CRC_25	1	0	1	0
Physeter macrocephalus	-71.44032	-18.41968	1.359218167	CRC_26	2	0	0	0
Physeter macrocephalus	-71.40821	-22.3342	0.812367289	CRC_26	5	1	0	1
Physeter macrocephalus	-72.43578	-25.8343	1.69542738	CRC_26	2	1	1	0
Physeter macrocephalus	-72.07083	-25.83433	1.235582263	CRC_26	2	1	0	0
Physeter macrocephalus	-72.06081	-25.83418	0.902118066	CRC_26	2	1	0	0
Physeter macrocephalus	-72.04833	-25.83395	0.229883449	CRC_26	1	1	0	0
Physeter macrocephalus	-72.04287	-25.83389	0.352485641	CRC_26	1	1	0	0
Physeter macrocephalus	-72.03967	-25.83381	0.722310291	CRC_26	1	1	0	0
Physeter macrocephalus	-72.03144	-25.83367	0.167532927	CRC_26	3	1	0	0
Physeter macrocephalus	-72.02721	-25.83361	1.63611062	CRC_26	4	1	0	0
Physeter macrocephalus	-72.01137	-25.83338	0.285192873	CRC_26	2	1	0	0
Lagenorhynchus obscurus	-71.65833333	-19.32633333	0.497508375	CRC_01	15	0	1	1
Lagenorhynchus obscurus	-70.70366667	-21.16733333	0.322797201	CRC_01	8	0	0	1
Lagenorhynchus obscurus	-70.651	-21.15983333	0.348235419	CRC_01	2	0	0	1
Lagenorhynchus obscurus	-70.421	-18.65983333	0.651705742	CRC_02	8	1	0	1
Lagenorhynchus obscurus	-70.37383333	-18.66683333	0.426444857	CRC_02	12	1	0	1
Lagenorhynchus obscurus	-70.45366667	-19.66666667	0.199793168	CRC_02	4	1	1	0
Lagenorhynchus obscurus	-70.22166667	-20.00033333	0.113167514	CRC_02	5	0	0	0
Lagenorhynchus obscurus	-70.75016667	-25.66666667	0.325852871	CRC_03	8	0	0	1
Lagenorhynchus obscurus	-70.553	-25	0.41702604	CRC_03	6	1	0	0
Lagenorhynchus obscurus	-70.5845	-25.00066667	0.649225804	CRC_03	8	1	0	0
Lagenorhynchus obscurus	-70.75783333	-25.83333333	0.453813138	CRC_03	6	0	1	1
Lagenorhynchus obscurus	-70.79266667	-26.167	0.418908376	CRC_03	5	0	1	1
Lagenorhynchus obscurus	-70.7265	-26.5	0.101115301	CRC_03	50	0	1	0
Lagenorhynchus obscurus	-71.207	-27.33366667	0.275422748	CRC_03	12	0	1	0
Lagenorhynchus obscurus	-71.55416667	-28.5	0.961112377	CRC_03	40	0	0	0
Lagenorhynchus obscurus	-70.43866667	-18.99233333	0.339200023	CRC_06	5	0	0	0
Lagenorhynchus obscurus	-70.45216667	-18.9925	0	CRC_06	2	0	0	0
Lagenorhynchus obscurus	-70.47233333	-18.993	0.066738249	CRC_06	2	0	0	0
Lagenorhynchus obscurus	-70.507	-18.99	0.323660895	CRC_06	5	0	0	0
Lagenorhynchus obscurus	-70.50933333	-18.99016667	0.383285452	CRC_06	2	0	0	0
Lagenorhynchus obscurus	-70.52483333	-18.991	0.312162065	CRC_06	1	0	0	0
Lagenorhynchus obscurus	-70.659	-18.99316667	0	CRC_06	7	0	0	0
Lagenorhynchus obscurus	-70.22366667	-19.83333333	0.03001929	CRC_06	11	0	0	0
Lagenorhynchus obscurus	-70.2885	-20.16716667	0.312162065	CRC_06	4	0	0	0
Lagenorhynchus obscurus	-70.289	-20.16716667	0.14107792	CRC_06	22	0	0	0
Lagenorhynchus obscurus	-70.60083333	-18.41666667	1.101498685	CRC_07	12	0	1	0
Lagenorhynchus obscurus	-70.6085	-18.41666667	0.165248098	CRC_07	20	0	1	0
Lagenorhynchus obscurus	-70.6245	-18.41666667	0.410400363	CRC_07	11	0	1	0
Lagenorhynchus obscurus	-70.64116667	-18.41666667	0.115787922	CRC_07	35	0	1	0
Lagenorhynchus obscurus	-70.70816667	-18.40966667	0.40621768	CRC_07	12	0	1	0
Lagenorhynchus obscurus	-70.721	-18.41666667	0.153009612	CRC_07	12	0	1	0
Lagenorhynchus obscurus	-70.44083333	-18.50016667	0.277869258	CRC_07	35	0	1	0
Lagenorhynchus obscurus	-70.37316667	-19	0	CRC_07	55	0	0	0
Lagenorhynchus obscurus	-70.17583333	-21.3335	0.45557451	CRC_07	27	0	1	1
Lagenorhynchus obscurus	-70.2035	-21.33333333	0.077685016	CRC_07	11	0	1	1
Lagenorhynchus obscurus	-70.22	-21.50016667	0.402979313	CRC_07	5	0	1	0
Lagenorhynchus obscurus	-70.219	-21.8335	0.289486793	CRC_07	17	0	0	0
Lagenorhynchus obscurus	-70.219	-21.8335	0.736316493	CRC_07	17	0	0	0
Lagenorhynchus obscurus	-70.22233333	-21.8335	0.045848464	CRC_07	11	0	0	0
Lagenorhynchus obscurus	-70.923	-23.32616667	0.856813875	CRC_07	9	0	0	0
Lagenorhynchus obscurus	-70.58533333	-25	0.465993778	CRC_08	11	0	0	0
Lagenorhynchus obscurus	-70.7355	-25.65983333	0.968641687	CRC_08	10	1	1	1
Lagenorhynchus obscurus	-70.7355	-25.65983333	0.552930914	CRC_08	5	1	1	1
Lagenorhynchus obscurus	-70.74266667	-25.65983333	0.117976469	CRC_08	10	1	1	1
Lagenorhynchus obscurus	-70.40633333	-18.98916667	0.165248098	CRC_11	18	1	1	1
Lagenorhynchus obscurus	-70.23416667	-20.50233333	0.232116483	CRC_11	20	0	0	1
Lagenorhynchus obscurus	-70.2335	-20.6025	0.40621768	CRC_11	10	0	0	1
Lagenorhynchus obscurus	-70.23933333	-20.65966667	0.494327307	CRC_11	5	0	1	1
Lagenorhynchus obscurus	-70.26733333	-20.667	0.194223937	CRC_11	15	0	1	1
Lagenorhynchus obscurus	-70.26733333	-20.667	0.165248098	CRC_11	6	0	1	1
Lagenorhynchus obscurus	-70.26733333	-20.667	0	CRC_11	10	0	1	1
Lagenorhynchus obscurus	-70.26733333	-20.667	0.70358966	CRC_11	15	0	1	1
Lagenorhynchus obscurus	-70.236	-21.66983333	0.599965194	CRC_11	7	0	0	1
Lagenorhynchus obscurus	-70.223	-21.66933333	0.55738669	CRC_11	6	0	0	1
Lagenorhynchus obscurus	-70.20933333	-21.66866667	0.800092641	CRC_11	6	0	0	1
Lagenorhynchus obscurus	-70.2065	-21.6685	0.489096107	CRC_11	20	0	0	1
Lagenorhynchus obscurus	-70.243	-21.4078333	0.450913496	CRC_12	4	0	1	0
Lagenorhynchus obscurus	-70.243	-21.384	0.077685016	CRC_12	12	0	1	0
Lagenorhynchus obscurus	-70.243	-21.3335	1.033843961	CRC_12	35	0	0	1
Lagenorhynchus obscurus	-70.4705	-18.8333333	0.165248098	CRC_12	45	0	1	1
Lagenorhynchus obscurus	-70.4371667	-18.8333333	0.100731919	CRC_12	9	0	1	1
Lagenorhynchus obscurus	-70.4246667	-18.8335	0	CRC_12	6	0	1	1
Lagenorhynchus obscurus	-70.4036667	-18.9928333	0.343350019	CRC_12	32	0	0	0
Lagenorhynchus obscurus	-70.4036667	-18.9928333	0.382546479	CRC_12	9	0	0	0
Lagenorhynchus obscurus	-70.3353333	-19.3333333	0.343350019	CRC_12	3	1	1	1
Lagenorhynchus obscurus	-70.341	-19.3333333	0.194223937	CRC_12	9	1	1	1
Lagenorhynchus obscurus	-70.4251667	-19.493	0.210273744	CRC_12	3	0	1	1
Lagenorhynchus obscurus	-70.192	-20	0.312162065	CRC_12	13	0	0	1
Lagenorhynchus obscurus	-70.2036667	-20	0.214525371	CRC_12	11	0	0	1
Lagenorhynchus obscurus	-70.2166667	-20.0001667	0.110869087	CRC_12	19	0	0	1
Lagenorhynchus obscurus	-70.2595	-20.1668333	0.430916679	CRC_12	3	1	0	1
Lagenorhynchus obscurus	-70.275	-20.167	0.110869087	CRC_12	9	1	0	1
Lagenorhynchus obscurus	-70.3176667	-20.1668333	0.218369472	CRC_12	15	1	0	1
Lagenorhynchus obscurus	-70.3346667	-20.5	0.194223937	CRC_12	32	1	1	1
Lagenorhynchus obscurus	-70.321	-20.5001667	0	CRC_12	9	1	1	1
Lagenorhynchus obscurus	-70.2848333	-20.5	0.277869258	CRC_12	9	1	1	1
Lagenorhynchus obscurus	-70.2363333	-21	0.489096107	CRC_12	7	1	1	1
Lagenorhynchus obscurus	-70.2068333	-21.8335	0.61833644	CRC_12	90	0	0	1
Lagenorhynchus obscurus	-70.2356667	-22.0001667	0.319234812	CRC_12	22	1	1	1
Lagenorhynchus obscurus	-70.2553333	-22	0.402979313	CRC_12	22	1	1	1
Lagenorhynchus obscurus	-70.2715	-22	0.522223383	CRC_12	11	0	0	0
Lagenorhynchus obscurus	-70.3341667	-22.3265	0.856813875	CRC_12	17	1	1	1
Lagenorhynchus obscurus	-70.3335	-22.3265	0	CRC_12	11	1	1	1
Lagenorhynchus obscurus	-70.3421667	-22.3333333	0.70358966	CRC_12	37	1	1	1
Lagenorhynchus obscurus	-70.3521667	-22.3333333	0	CRC_12	27	1	1	1
Lagenorhynchus obscurus	-70.3556667	-22.3333333	0.343350019	CRC_12	11	1	1	1
Lagenorhynchus obscurus	-70.3578333	-22.3265	0.494327307	CRC_12	22	1	1	1
Lagenorhynchus obscurus	-70.3755	-22.3333333	0.03001929	CRC_12	16	1	1	1
Lagenorhynchus obscurus	-70.74486	-25.66674	0.300273567	CRC_13	20	0	0	0
Lagenorhynchus obscurus	-70.74223	-25.66669	0.722310289	CRC_13	22	0	0	0
Lagenorhynchus obscurus	-70.72659	-25.66674	0.526863639	CRC_13	11	0	0	0
Lagenorhynchus obscurus	-70.72063	-25.66686	0.113167514	CRC_13	9	0	0	0
Lagenorhynchus obscurus	-70.74699	-25.50052	0.155213235	CRC_13	4	1	1	1
Lagenorhynchus obscurus	-70.73444	-25.50034	0.564393728	CRC_13	7	1	1	1
Lagenorhynchus obscurus	-70.73065	-25.50028	1.090201282	CRC_13	11	1	1	1
Lagenorhynchus obscurus	-70.7268	-25.50029	0.418908376	CRC_13	9	1	1	1
Lagenorhynchus obscurus	-70.70928	-25.50047	0.090129959	CRC_13	5	1	1	1
Lagenorhynchus obscurus	-70.68052	-25.50024	0.34126824	CRC_13	8	1	1	1
Lagenorhynchus obscurus	-70.53067	-25.3328	0.343885817	CRC_13	5	1	0	1
Lagenorhynchus obscurus	-70.52176	-25.33264	0.638920961	CRC_13	13	1	0	1
Lagenorhynchus obscurus	-70.52081	-25.33263	0.657439586	CRC_13	18	1	0	1
Lagenorhynchus obscurus	-70.51695	-25.33257	0.306858438	CRC_13	11	1	0	1
Lagenorhynchus obscurus	-70.50587	-25.33263	0.101115301	CRC_13	11	1	0	1
Lagenorhynchus obscurus	-70.50587	-25.33263	0.101115301	CRC_13	7	1	0	1
Lagenorhynchus obscurus	-70.60616667	-23.00016667	0.168673858	CRC_14	11	0	1	0
Lagenorhynchus obscurus	-70.5915	-22.99316667	0.078803824	CRC_14	11	0	1	0
Lagenorhynchus obscurus	-70.5895	-23	0.072692429	CRC_14	7	0	1	0
Lagenorhynchus obscurus	-70.5865	-23	0	CRC_14	5	0	1	0
Lagenorhynchus obscurus	-70.51733333	-22.98433333	0.101115301	CRC_14	3	0	1	0
Lagenorhynchus obscurus	-70.47433333	-23	0.497508375	CRC_14	11	0	0	0
Lagenorhynchus obscurus	-70.90133333	-26.75	0.396800816	CRC_14	22	0	1	0
Lagenorhynchus obscurus	-71.65966667	-32.5	0.226906569	CRC_15	9	0	0	0
Lagenorhynchus obscurus	-70.74929	-24.66714	0.229883447	CRC_16	55	1	1	0
Lagenorhynchus obscurus	-70.46076	-23.66763	1.090201282	CRC_16	9	0	0	0
Lagenorhynchus obscurus	-70.44163	-23.66816	0.722310289	CRC_16	11	0	0	0
Lagenorhynchus obscurus	-70.13113	-21.3362	1.090201282	CRC_16	85	1	1	0
Lagenorhynchus obscurus	-70.30486	-19.16712	0.306858438	CRC_16	17	0	1	0
Lagenorhynchus obscurus	-70.95342	-19.0014	1.316217292	CRC_16	50	1	1	0
Lagenorhynchus obscurus	-71.15251	-18.83365	0.722310289	CRC_16	35	0	0	0
Lagenorhynchus obscurus	-70.38998	-22.83344	0.41702604	CRC_17	5	1	1	0
Lagenorhynchus obscurus	-70.20688	-21.50065	0.41702604	CRC_17	5	1	1	0
Lagenorhynchus obscurus	-70.1559	-21.16681	0.378296018	CRC_17	6	0	1	0
Lagenorhynchus obscurus	-70.39564	-19.33355	1.472509591	CRC_17	45	0	0	0
Lagenorhynchus obscurus	-70.48154	-19.00025	0.348235419	CRC_17	2	0	1	0
Lagenorhynchus obscurus	-70.5791	-18.41758	0.092900275	CRC_17	27	1	0	1
Lagenorhynchus obscurus	-70.58447	-18.41769	0.564393728	CRC_17	22	1	0	1
Lagenorhynchus obscurus	-70.55742	-18.41743	0.275422748	CRC_17	10	1	0	1
Lagenorhynchus obscurus	-70.55	-18.41731	0.47839262	CRC_17	11	1	0	1
Lagenorhynchus obscurus	-70.54055	-18.41738	0.41702604	CRC_17	27	1	0	1
Lagenorhynchus obscurus	-70.53208	-18.41742	0.41702604	CRC_17	17	1	0	1
Lagenorhynchus obscurus	-70.52029	-18.41742	0	CRC_17	13	1	0	1
Lagenorhynchus obscurus	-70.51477	-18.50027	0.222896491	CRC_17	11	1	0	0
Lagenorhynchus obscurus	-70.50928	-18.41745	0	CRC_17	9	1	0	1
Lagenorhynchus obscurus	-70.49323	-18.50056	0.215868563	CRC_17	17	1	0	0
Lagenorhynchus obscurus	-70.48006	-18.50047	0.113167514	CRC_17	9	1	0	0
Lagenorhynchus obscurus	-70.46707	-18.50038	0.580083986	CRC_17	6	1	0	0
Lagenorhynchus obscurus	-70.45444	-18.50047	0.35248564	CRC_17	7	1	0	0
Lagenorhynchus obscurus	-70.44676	-18.5005	0.590645988	CRC_17	5	1	0	0
Lagenorhynchus obscurus	-70.4399	-18.50051	0.101115301	CRC_17	9	1	0	0
Lagenorhynchus obscurus	-70.37525	-23.00065	0.536118344	CRC_19	22	0	1	0
Lagenorhynchus obscurus	-70.4587	-23.00027	0.499235563	CRC_19	10	0	1	0
Lagenorhynchus obscurus	-70.24976	-22.16689	0.499235563	CRC_19	70	0	1	0
Lagenorhynchus obscurus	-70.17625	-21.3335	1.235582263	CRC_19	45	1	1	0
Lagenorhynchus obscurus	-70.26144	-20.61859	0.7457416	CRC_19	115	0	0	0
Lagenorhynchus obscurus	-70.39273	-18.41682	0.285262613	CRC_19	27	0	0	0
Lagenorhynchus obscurus	-70.42932	-18.41692	0.201461055	CRC_19	90	0	0	0
Lagenorhynchus obscurus	-70.43755	-18.41699	0.144831624	CRC_19	27	0	0	0
Lagenorhynchus obscurus	-70.44691	-18.41713	0.300273568	CRC_19	35	0	0	0
Lagenorhynchus obscurus	-70.51717	-18.41716	0.201461055	CRC_19	9	0	0	0
Lagenorhynchus obscurus	-70.53145	-18.42081	0.285262613	CRC_19	10	0	0	0
Lagenorhynchus obscurus	-70.36057	-18.41756	0.722310291	CRC_21	10	0	1	0
Lagenorhynchus obscurus	-70.37373	-18.41736	0.589763883	CRC_21	18	0	1	0
Lagenorhynchus obscurus	-70.39346	-18.41696	0.418908377	CRC_21	4	0	1	0
Lagenorhynchus obscurus	-70.40837	-18.41669	0.812367289	CRC_22	30	1	0	0
Lagenorhynchus obscurus	-70.43696	-18.41673	0.418908377	CRC_22	25	1	0	0
Lagenorhynchus obscurus	-70.44392	-18.50004	0.497508378	CRC_22	25	1	0	0
Lagenorhynchus obscurus	-70.368	-18.99996	0.396800818	CRC_22	120	0	1	0
Lagenorhynchus obscurus	-70.38752	-18.8334	0.101990911	CRC_22	10	0	1	0
Lagenorhynchus obscurus	-70.94113	-27.58343	0.417026041	CRC_24	180	0	1	0
Lagenorhynchus obscurus	-70.36924	-18.66848	0.7457416	CRC_26	25	0	0	0
Delphinus sp.	-70.61883333	-21.5	0.745741598	CRC_01	120	1	1	1
Delphinus delphis	-70.75466667	-21.16866667	0.155213235	CRC_01	2	0	0	1
Delphinus sp.	-70.38333333	-19.15983333	0.490308172	CRC_02	16	0	0	0
Delphinus sp.	-70.27166667	-19.5005	0	CRC_02	6	1	1	0
Delphinus sp.	-70.287	-19.50033333	0.783752585	CRC_02	8	1	1	0
Delphinus sp.	-70.15683333	-21.50016667	0.580083986	CRC_02	16	0	1	0
Delphinus sp.	-70.80783333	-23.16683333	0.564393728	CRC_02	8	0	1	1
Delphinus delphis	-70.921	-25.8335	0.072692429	CRC_03	12	0	1	1
Delphinus sp.	-70.45805556	-18.41816667	0.179920426	CRC_06	8	0	0	0
Delphinus sp.	-70.55983333	-18.4085	0.526052132	CRC_06	7	0	0	0
Delphinus sp.	-71.31716667	-18.99316667	0.599965194	CRC_06	65	0	0	0
Delphinus sp.	-71.54016667	-19.50016667	0.045848464	CRC_06	1	0	1	0
Delphinus sp.	-71.47483333	-19.50033333	0.263026066	CRC_06	3	0	0	0
Delphinus sp.	-71.37133333	-19.5	0.136152311	CRC_06	2	0	1	0
Delphinus sp.	-71.39133333	-21.50066667	0.055646294	CRC_06	11	0	0	1
Delphinus delphis	-70.38483333	-19	1.101498685	CRC_07	75	0	0	0
Delphinus sp	-70.60516667	-18.41666667	0.718952206	CRC_07	25	0	1	0
Delphinus sp	-70.6215	-18.41683333	0.410400363	CRC_07	17	0	1	0
Delphinus sp	-70.424	-18.5	0	CRC_07	17	0	1	0
Delphinus delphis	-70.80783333	-25	0	CRC_08	12	0	1	0
Delphinus delphis	-70.78783333	-25.00016667	0.319234812	CRC_08	25	0	1	0
Delphinus sp.	-71.67416667	-18.49316667	0.359050239	CRC_11	150	0	0	1
Delphinus sp.	-70.53716667	-20.66683333	0.856813875	CRC_11	60	0	1	1
Delphinus sp.	-70.82383333	-21.33416667	0.045848464	CRC_11	15	0	0	1
Delphinus sp.	-70.78883333	-23	1.78042882	CRC_11	35	0	1	1
Delphinus delphis	-71.4595	-20.334	0.105654781	CRC_11	80	0	0	1
Delphinus delphis	-70.62016667	-20.66683333	1.384927768	CRC_11	15	1	1	1
Delphinus sp.	-70.4703333	-20.667	0.465993778	CRC_12	19	1	1	1
Delphinus sp.	-70.2225	-21.167	0.037983524	CRC_12	5	1	1	1
Delphinus sp.	-70.2048333	-21.1668333	0.136152311	CRC_12	11	1	1	1
Delphinus spp.	-71.35768	-27.33274	0.119103528	CRC_13	9	1	1	0
Delphinus spp.	-70.89083	-26.00017	0.499235562	CRC_13	13	0	1	0
Delphinus spp.	-70.82116667	-21.75	1.192535807	CRC_14	45	1	1	0
Delphinus spp.	-71.45916667	-23.41666667	0.285262612	CRC_14	27	1	1	1
Delphinus spp.	-71.6185	-28.41766667	1.090201282	CRC_14	22	1	1	1
Delphinus spp.	-72.4235	-29.25016667	0.333790826	CRC_14	35	0	1	0
Delphinus spp.	-71.93816667	-29.25033333	0.902118058	CRC_14	55	0	0	0
Delphinus spp.	-70.50553	-23.66599	0.638920961	CRC_16	60	1	0	0
Delphinus spp.	-70.75637	-22.33405	0.961112377	CRC_16	50	0	0	0
Delphinus spp.	-71.49259	-22.00052	0.812367284	CRC_16	190	0	0	0
Delphinus spp.	-71.39378	-22.00019	0.35248564	CRC_16	9	0	0	0
Delphinus spp.	-71.3727	-22.00026	1.914910108	CRC_16	55	0	0	0
Delphinus spp.	-70.65311	-22.00037	1.090201282	CRC_16	55	0	0	0
Delphinus spp.	-71.08522	-21.66656	0.961112377	CRC_16	110	0	0	0
Delphinus spp.	-71.93374	-19.66666	0.100468886	CRC_16	3	1	1	0
Delphinus spp.	-71.60448	-19.00073	0.113167514	CRC_16	17	1	1	0
Delphinus spp.	-71.59669	-19.00092	0.536118343	CRC_16	60	1	1	0
Delphinus spp.	-70.81722	-18.83385	0.888740228	CRC_16	140	0	0	0
Delphinus spp.	-70.7506	-18.83379	1.664695468	CRC_16	35	0	1	0
Delphinus sp.	-71.17846	-27.00323	0.144831624	CRC_18	50	0	1	0
Delphinus sp.	-71.88466	-29.1676	1.819054289	CRC_18	125	0	1	0
Delphinus sp.	-70.85021	-25.50008	0.396800818	CRC_19	5	0	0	0
Delphinus sp.	-70.97756	-25.50007	0.167532927	CRC_19	5	0	0	0
Delphinus sp.	-71.62869	-21.75048	0.568215255	CRC_19	50	0	1	0
Delphinus sp.	-71.60566	-21.75033	0.665445014	CRC_19	27	0	1	0
Delphinus sp.	-70.27136	-20.70178	0.167532927	CRC_19	90	0	0	0
Delphinus sp.	-70.93536	-20.08371	0.568215255	CRC_19	130	1	0	0
Delphinus sp.	-71.78543	-19.25057	0.581954536	CRC_19	45	0	0	0
Delphinus sp.	-70.41219	-18.41681	0.325852872	CRC_19	190	0	0	0
Delphinus delphis	-71.14742	-18.50115	0.665445014	CRC_21	40	1	0	0
Delphinus delphis	-71.19646	-19.168	0.665445014	CRC_21	12	0	1	0
Delphinus delphis	-71.18987	-19.16786	0.072692429	CRC_21	100	0	1	0
Delphinus delphis	-71.17022	-19.16745	0	CRC_21	50	0	1	0
Delphinus sp.	-70.56372	-20.00186	0.285262613	CRC_21	50	0	1	0
Delphinus delphis	-70.64442	-22.66665	0.201461055	CRC_22	180	1	1	0
Delphinus delphis	-71.83666	-27.58649	0.7457416	CRC_24	50	0	1	0
Delphinus delphis	-71.39454	-25.91628	0.961112383	CRC_24	100	1	0	0
Delphinus delphis	-71.52457	-25.50051	0.789827225	CRC_24	80	1	1	0
Delphinus delphis	-71.14468	-24.66681	1.512874828	CRC_24	30	0	0	0
Delphinus delphis	-71.19965	-24.66683	0.820362643	CRC_24	40	0	0	0
Delphinus sp.	-71.17013	-23.83334	1.806300428	CRC_24	20	0	1	0
Delphinus sp.	-71.19363	-23.83331	1.114705015	CRC_24	40	0	1	0
Delphinus delphis	-71.74116	-25.16697	0.229883449	CRC_26	50	0	1	1
